# Supplementary material for: Impact of Endogenous Pneumococcal Hydrogen Peroxide on the Activity and Release of Pneumolysin
Source: Toxins (Basel). 2023 Sep 30;15(10):593. doi: 10.3390/toxins15100593 (PMC10611280; doi:10.3390/toxins15100593)
Supplement: Supplementary file 1 [file toxins-15-00593-s001.zip › Table S2.xlsx]

## Sheet: log2FC
Table S2. Comparative transcriptome sequencing analysis of the wild type S. pneumoniae strain and three mutants impaired in H2O2 production
information		Spn wt vs. Spn∆lctO∆spxB			Spn wt vs. Spn∆lctO			Spn wt vs. Spn∆spxB
gene	product	log2FC	pvalue	padj	log2FC	pvalue	padj	log2FC	pvalue	padj
NAT60_RS06675	PTS sugar transporter subunit IIA	-4.55319	0.00331587	0.00872526	-2.47048	0.100164	0.156419	-0.827785	0.501627	0.585487
NAT60_RS03745	fructose-specific PTS transporter subunit EIIC	-3.80165	1.23991e-42	1.5813e-40	-3.01322	2.66932e-22	8.95861e-21	-4.24601	1.55215e-42	5.60238e-41
pfkB	1-phosphofructokinase	-3.75976	3.12624e-35	2.84786e-33	-2.64741	4.65975e-15	8.17808e-14	-4.16652	1.27731e-34	3.21514e-33
NAT60_RS08825	LysM peptidoglycan-binding domain-containing protein	-3.6221	4.26492e-10	4.27162e-09	-2.77894	1.80178e-05	7.18083e-05	-2.91353	6.92466e-06	2.43062e-05
nanA	LPXTG-anchored neuraminidase NanA	-3.44616	2.63571e-17	6.63435e-16	-2.93252	1.07907e-10	1.04256e-09	0.222524	0.62296	0.698548
NAT60_RS03755	DeoR/GlpR family DNA-binding transcription regulator	-3.36738	5.25776e-47	7.737e-45	-2.04262	2.99455e-15	5.40432e-14	-3.75963	7.74208e-47	3.36604e-45
NAT60_RS00120	CPBP family intramembrane metalloprotease	-3.21633	2.84325e-08	2.18439e-07	-2.9824	4.09069e-06	1.92272e-05	-1.04592	0.105608	0.15722
NAT60_RS02420	acetylxylan esterase	-3.19826	9.77418e-23	4.05303e-21	-2.23247	8.54527e-10	7.39688e-09	-0.129986	0.720744	0.784738
NAT60_RS00115	hypothetical protein	-3.13617	6.06812e-09	5.22897e-08	-2.89424	1.51896e-06	7.70761e-06	-0.907712	0.12971	0.188266
NAT60_RS00110	CPBP family intramembrane metalloprotease	-3.00297	1.22743e-09	1.16819e-08	-2.73001	7.60609e-07	4.08721e-06	-0.855842	0.120376	0.175921
NAT60_RS03900	hemolysin III family protein	-2.94534	7.56082e-29	5.16566e-27	-1.07916	0.00024974	0.000804299	-0.823142	0.00520084	0.0111789
NAT60_RS00070	hypothetical protein	-2.84561	1.4238e-13	2.30824e-12	-1.84157	1.49576e-05	6.07513e-05	-2.12746	5.7736e-07	2.38036e-06
NAT60_RS09515	ATP-binding cassette domain-containing protein	-2.83934	1.77382e-130	3.39331e-127	0.412604	0.000613285	0.00172531	-3.79872	7.67011e-172	4.89097e-169
NAT60_RS10120	NA	-2.78153	0.135688	0.209501	0.479873	0.773509	0.831305	-4.34942	0.0432336	0.0733858
NAT60_RS07890	substrate-binding domain-containing protein	-2.78063	3.3253e-18	9.08756e-17	-2.75191	9.28871e-15	1.57251e-13	-2.47126	1.78813e-12	1.23938e-11
NAT60_RS10180	phosphatidylglycerophosphatase A	-2.77328	5.03744e-35	4.38028e-33	-3.60168	7.35542e-43	1.08238e-40	-1.79791	5.35138e-14	4.03039e-13
NAT60_RS02410	hypothetical protein	-2.77029	2.10857e-16	4.91914e-15	-2.17787	5.99202e-10	5.28236e-09	1.22429	0.000100143	0.000294276
NAT60_RS05255	NA	-2.75907	0.429279	0.531185	-3.14333	0.423953	0.515262	-1.75377	0.65268	0.723813
NAT60_RS10175	hypothetical protein	-2.75425	1.68254e-51	3.21871e-49	-3.43527	8.12126e-62	3.10719e-59	-1.53999	1.05701e-14	8.67837e-14
NAT60_RS09510	siderophore ABC transporter substrate-binding protein	-2.74051	1.20652e-38	1.28227e-36	0.494882	0.0321556	0.0581511	-3.95587	3.68904e-61	2.61375e-59
NAT60_RS00105	hypothetical protein	-2.68512	3.70235e-13	5.71177e-12	-2.24674	3.92974e-08	2.61937e-07	-0.837419	0.0378812	0.0654033
NAT60_RS02400	YhcH/YjgK/YiaL family protein	-2.64531	8.7744e-08	6.12607e-07	-2.61957	9.88176e-07	5.23651e-06	1.10823	0.00527489	0.0112873
NAT60_RS10170	ABC transporter ATP-binding protein	-2.55833	1.04e-48	1.80865e-46	-3.35873	8.42602e-65	4.02974e-62	-1.72032	3.74957e-19	4.42773e-18
NAT60_RS06210	OFA family MFS transporter	-2.54482	2.74766e-24	1.42062e-22	-2.09086	3.6088e-14	5.61272e-13	-1.07771	7.41376e-05	0.000224763
NAT60_RS09525	ABC transporter permease	-2.53011	4.58679e-125	4.38727e-122	0.605891	4.54448e-08	2.99779e-07	-3.45596	5.15738e-174	4.93303e-171
NAT60_RS10185	cytidine deaminase	-2.48491	3.42913e-19	1.05805e-17	-2.84666	1.56531e-19	4.15895e-18	-1.12891	8.43487e-05	0.00025173
adhP	alcohol dehydrogenase AdhP	-2.46072	8.37611e-08	5.86941e-07	-2.12244	3.54459e-05	0.000135345	-0.583763	0.255151	0.332722
NAT60_RS10165	ABC transporter permease	-2.39492	9.59764e-21	3.53083e-19	-3.43003	1.04378e-31	7.67984e-30	-1.95731	5.01147e-12	3.37568e-11
NAT60_RS09520	iron chelate uptake ABC transporter family permease subunit	-2.39387	5.35361e-57	1.13794e-54	0.783398	1.21565e-06	6.33663e-06	-3.42479	7.92473e-88	1.37818e-85
NAT60_RS03905	DUF1836 domain-containing protein	-2.23445	4.23146e-26	2.52962e-24	-0.267217	0.253163	0.337727	-0.71876	0.00212804	0.00500731
NAT60_RS10160	ABC transporter permease	-2.1691	1.71461e-34	1.42611e-32	-3.09093	2.20176e-51	4.21196e-49	-1.69749	1.58244e-18	1.78071e-17
NAT60_RS07500	DUF1002 domain-containing protein	-2.16276	5.2702e-21	2.01638e-19	-1.29927	4.28731e-07	2.40517e-06	0.000290185	0.999099	1
NAT60_RS10250	NA	-2.13947	NA	NA	-8.6474	NA	NA	-3.13416	NA	NA
NAT60_RS10145	cyclically-permuted mutarotase family protein	-2.11763	2.06673e-20	7.32159e-19	-2.15417	2.97221e-17	6.68923e-16	-1.94689	1.51189e-14	1.21014e-13
NAT60_RS05135	dihydrodipicolinate synthase family protein	-2.10979	4.3206e-10	4.30485e-09	-2.03131	4.97448e-08	3.25896e-07	-0.81738	0.0212699	0.0388999
NAT60_RS04020	ABC transporter ATP-binding protein	-2.04615	2.28291e-10	2.42623e-09	-2.79173	4.97295e-14	7.43223e-13	0.0713739	0.835249	0.876486
spxB	pyruvate oxidase	-2.00454	5.55949e-28	3.5451e-26	0.300396	0.141514	0.208564	-0.392246	0.0548996	0.0896866
brnQ	branched-chain amino acid transport system II carrier protein	-1.99719	9.95777e-23	4.05303e-21	-0.0604809	0.789933	0.842744	-2.76222	7.57046e-34	1.8332e-32
NAT60_RS10260	NA	-1.92186	0.290908	0.388894	-7.08512	0.000497946	0.0014411	-3.07542	0.130629	0.189313
NAT60_RS06540	acetyl-CoA carboxylase carboxyl transferase subunit alpha	-1.92087	5.32175e-05	0.000221315	0.0238377	0.964209	0.974911	-0.843962	0.112153	0.165803
NAT60_RS05765	hypothetical protein	-1.91041	0.0601673	0.106083	-0.885254	0.351096	0.444799	0.0828782	0.923017	0.948298
gtfA	sucrose phosphorylase	-1.89627	1.87367e-08	1.47503e-07	-4.33115	8.66466e-30	5.17984e-28	-1.38057	0.000244541	0.000673104
NAT60_RS10155	hypothetical protein	-1.8958	3.50998e-16	7.99357e-15	-2.59904	8.87525e-22	2.82972e-20	-2.10141	2.60894e-16	2.45857e-15
accC	acetyl-CoA carboxylase biotin carboxylase subunit	-1.84715	0.00022018	0.000770026	0.0903158	0.871612	0.909652	-0.697167	0.212222	0.287319
accB	acetyl-CoA carboxylase biotin carboxyl carrier protein	-1.81568	8.41416e-05	0.000327827	0.285163	0.580382	0.664435	-0.637283	0.21672	0.291962
NAT60_RS02415	hypothetical protein	-1.81307	3.9905e-08	2.98197e-07	-1.50722	9.90119e-06	4.23736e-05	2.23716	4.51858e-17	4.54949e-16
tadA	tRNA adenosine(34) deaminase TadA	-1.81307	5.60456e-11	6.53751e-10	0.218899	0.41045	0.502041	-0.57398	0.0349892	0.0608495
NAT60_RS10140	tRNA-dihydrouridine synthase	-1.80029	1.5497e-12	2.17983e-11	-1.78269	2.45984e-10	2.2408e-09	-1.70835	8.1335e-10	4.53626e-09
gor	glutathione-disulfide reductase	-1.79702	1.04135e-19	3.32965e-18	-1.05701	1.74551e-06	8.81046e-06	-0.678494	0.00214664	0.00503867
comGC	comG operon protein ComGC	-1.79497	0.0619587	0.10874	-0.121996	0.880378	0.916699	0.539194	0.475594	0.560574
ciaR	two-component system response regulator CiaR	-1.77372	3.17487e-06	1.69179e-05	-1.56486	0.000235792	0.000763231	-0.635149	0.13545	0.195412
NAT60_RS02750	aquaporin	-1.76374	1.37861e-24	7.32576e-23	-1.6626	5.936e-18	1.40192e-16	-1.24188	1.09123e-10	6.52351e-10
NAT60_RS08635	PTS sugar transporter subunit IIB	-1.76296	0.00156104	0.00447047	-2.36107	0.000181323	0.000605358	-1.36138	0.0263835	0.046994
NAT60_RS03735	hypothetical protein	-1.75974	3.15353e-13	4.94483e-12	-1.71573	2.00551e-10	1.8624e-09	0.710263	0.00818573	0.0168199
NAT60_RS03085	UDP-glucose--hexose-1-phosphate uridylyltransferase	-1.7567	0.000108985	0.000410411	-4.21187	1.49385e-16	3.14038e-15	-0.646707	0.202215	0.275918
NAT60_RS10375	NA	-1.75503	0.662064	0.746333	-0.715078	0.873661	0.911295	-2.36112	0.599862	0.677012
accD	acetyl-CoA carboxylase, carboxyltransferase subunit beta	-1.75178	0.000735375	0.00229116	0.209241	0.71826	0.782033	-0.589829	0.309169	0.389361
NAT60_RS02035	LLM class flavin-dependent oxidoreductase	-1.74573	9.0171e-09	7.46741e-08	-0.780366	0.0213659	0.0412441	-2.35855	3.82801e-12	2.59681e-11
NAT60_RS10225	hypothetical protein	-1.74537	1.50193e-12	2.12829e-11	-1.37538	2.66881e-07	1.5709e-06	-0.635535	0.0139251	0.0267458
NAT60_RS02895	hypothetical protein	-1.74172	2.20808e-09	2.02108e-08	-1.81078	2.61869e-08	1.8085e-07	-1.14419	0.000422584	0.00111812
NAT60_RS08380	NADP-dependent glyceraldehyde-3-phosphate dehydrogenase	-1.73478	4.34983e-15	8.15806e-14	-1.18987	1.21088e-06	6.32902e-06	-1.94129	3.48083e-15	3.04056e-14
NAT60_RS10230	hypothetical protein	-1.73414	2.28546e-11	2.91472e-10	-1.56626	3.31754e-08	2.25052e-07	-0.235256	0.380526	0.463765
NAT60_RS10150	ABC transporter substrate-binding protein	-1.73239	3.60079e-33	2.87013e-31	-2.51627	1.19665e-53	2.86149e-51	-1.8221	8.75404e-30	1.8007e-28
rrf	NA	-1.71753	0.436411	0.538616	-4.32898	0.119246	0.18119	-4.464	0.104084	0.155436
fabF	beta-ketoacyl-ACP synthase II	-1.71563	0.000607326	0.00191524	0.499153	0.372215	0.466	-0.525241	0.347765	0.428933
NAT60_RS08845	glutamyl-tRNA synthetase	-1.71465	4.5472e-66	1.4498e-63	-1.20647	4.12991e-28	2.19459e-26	-1.71615	1.98451e-54	1.18636e-52
NAT60_RS09945	hypothetical protein	-1.71106	4.33275e-05	0.0001846	-4.14216	2.07855e-15	3.92491e-14	-1.34191	0.00363551	0.0081437
NAT60_RS02120	Cof-type HAD-IIB family hydrolase	-1.69624	2.37327e-10	2.49454e-09	-0.0319355	0.914535	0.942114	-3.38277	5.79485e-29	1.15474e-27
fabG	3-oxoacyl-[acyl-carrier-protein] reductase	-1.66991	0.00195157	0.00547412	0.746595	0.21529	0.294388	-0.428843	0.476643	0.561119
NAT60_RS02395	sugar ABC transporter substrate-binding protein	-1.66137	4.23946e-05	0.000181029	-0.782912	0.0519067	0.0888967	0.963681	0.00823946	0.0169121
NAT60_RS10350	putative N-acetylmannosamine-6-phosphate 2-epimerase	-1.65806	4.15741e-15	7.87437e-14	-1.55466	3.81615e-11	3.92489e-10	-1.56796	2.34929e-11	1.51831e-10
NAT60_RS03090	galactokinase	-1.65184	0.000482281	0.00155059	-4.15708	6.14654e-15	1.05931e-13	-1.02027	0.0535972	0.0880575
NAT60_RS07355	nucleotide sugar dehydrogenase	-1.6318	0.000363538	0.0012032	-1.55522	0.00164505	0.00413533	-0.125829	0.771133	0.823662
NAT60_RS04850	GMP reductase	-1.62579	4.3896e-05	0.000186607	-0.723866	0.103293	0.16065	-1.78711	5.85478e-05	0.000180067
fabZ	3-hydroxyacyl-ACP dehydratase FabZ	-1.61429	0.000403945	0.00133003	0.202992	0.6905	0.762219	-0.628036	0.218043	0.293538
NAT60_RS08640	PTS lactose/cellobiose transporter subunit IIA	-1.61303	0.000108764	0.000410385	-2.78969	1.12559e-08	8.18727e-08	-1.17109	0.0100966	0.0202249
NAT60_RS03910	GNAT family N-acetyltransferase	-1.5929	3.69484e-30	2.71855e-28	-0.442573	0.00406962	0.00935718	-2.06039	1.00935e-39	3.0649e-38
NAT60_RS09020	SpGH101 family endo-alpha-N-acetylgalactosaminidase	-1.57383	3.05912e-05	0.000136731	-0.521967	0.213341	0.291932	5.77348	1.76114e-43	7.1682e-42
NAT60_RS09955	sugar ABC transporter permease	-1.57199	0.00046807	0.00151766	-4.43168	5.816e-18	1.39075e-16	-1.25479	0.0123596	0.0241019
NAT60_RS00400	amino acid ABC transporter permease	-1.56495	2.28305e-06	1.23375e-05	-1.74823	2.30829e-06	1.14398e-05	0.270671	0.455752	0.54186
NAT60_RS03760	NA	-1.55322	0.0409464	0.0767946	-0.268528	0.695032	0.765015	1.14855	0.0605803	0.0975167
fabK	enoyl-[acyl-carrier-protein] reductase FabK	-1.5383	0.00299511	0.00795785	1.1542	0.0462629	0.080019	-0.427713	0.46024	0.545549
NAT60_RS00270	glycoside hydrolase family 1 protein	-1.5227	1.00556e-08	8.22063e-08	-2.82078	2.93703e-20	8.38588e-19	-1.32471	6.80333e-06	2.39242e-05
NAT60_RS09195	PTS sugar transporter subunit IIA	-1.50472	2.25565e-05	0.000102985	-0.37518	0.31303	0.404886	5.97184	1.27644e-63	1.01743e-61
NAT60_RS08630	PTS sugar transporter subunit IIC	-1.48886	0.000315112	0.00105942	-2.10427	5.89464e-06	2.66583e-05	-0.714561	0.11858	0.173693
lanM	type 2 lanthipeptide synthetase LanM	-1.47879	0.000108431	0.000409937	-1.52886	0.000327253	0.00100006	-1.02974	0.0142825	0.0273772
pneA2	two-peptide bacteriocin subunit PneA2	-1.47033	0.0170898	0.0360052	-2.38788	0.000586741	0.00165551	-2.50863	0.000299788	0.000806604
NAT60_RS02230	LPXTG-anchored hyaluronate lyase	-1.46062	2.77607e-07	1.80633e-06	-1.48851	2.4742e-06	1.21675e-05	-0.313937	0.307404	0.387905
sdbB	thiol-disulfide oxidoreductase-associated lipoprotein SdbB	-1.45881	3.65766e-80	1.39942e-77	-0.883586	1.42137e-25	6.7977e-24	0.217112	0.00913538	0.0185861
NAT60_RS09950	carbohydrate ABC transporter permease	-1.44852	1.56952e-05	7.35904e-05	-4.04546	2.08808e-25	9.51072e-24	-1.19135	0.00143688	0.00349715
thiM	hydroxyethylthiazole kinase	-1.44504	1.92905e-15	3.84403e-14	-0.629758	0.00156729	0.00396591	-1.53355	2.87053e-14	2.24136e-13
NAT60_RS09650	hypothetical protein	-1.44016	5.83557e-05	0.000238535	-1.42547	0.000363254	0.00110128	-0.179871	0.650335	0.72163
NAT60_RS10060	SP_0115 family bacteriocin-like peptide	-1.43742	8.89696e-05	0.000344532	-0.657074	0.0713491	0.116759	-0.344254	0.323929	0.404489
adhE	bifunctional acetaldehyde-CoA/alcohol dehydrogenase	-1.42403	1.01288e-07	6.96993e-07	-1.42633	1.8342e-06	9.20953e-06	0.151886	0.611127	0.688103
ccdA2	thiol-disulfide oxidoreductase-associated membrane protein CcdA2	-1.42297	6.51609e-16	1.35492e-14	-0.866313	1.0239e-05	4.36243e-05	0.0371656	0.849546	0.887593
NAT60_RS09185	galactose mutarotase	-1.42097	1.06932e-09	1.02794e-08	-0.724507	0.00227925	0.0055757	6.42992	2.81822e-209	5.39126e-206
NAT60_RS10220	YhcH/YjgK/YiaL family protein	-1.42043	2.76798e-15	5.34864e-14	-1.07286	3.87536e-08	2.59215e-07	-0.378966	0.04533	0.0766045
NAT60_RS08625	glycoside hydrolase family 1 protein	-1.41641	0.000151205	0.000545766	-1.49952	0.00032397	0.000991608	-0.775407	0.0602618	0.0972014
NAT60_RS10215	carbohydrate ABC transporter permease	-1.41324	1.83803e-08	1.45295e-07	-1.27789	4.95297e-06	2.2942e-05	-0.110782	0.689816	0.756661
rgg1518	Rgg/GadR/MutR family transcriptional regulator Rgg1518	-1.39257	8.23737e-09	6.91144e-08	-0.708544	0.00756843	0.0161589	-0.678814	0.0102621	0.0205134
NAT60_RS10200	PTS transporter subunit EIIC	-1.39207	1.16541e-07	7.96224e-07	-1.18927	4.99863e-05	0.000184602	-0.515312	0.0781866	0.121504
NAT60_RS00405	transporter substrate-binding domain-containing protein	-1.38363	4.69804e-05	0.000199276	-1.58654	2.9774e-05	0.000114834	-0.109702	0.769013	0.822727
ssrA	NA	-1.38267	1.56973e-08	1.25644e-07	-1.54184	1.71026e-08	1.21175e-07	-2.62323	8.52149e-22	1.17278e-20
NAT60_RS09200	PTS system mannose/fructose/sorbose family transporter subunit IID	-1.3805	8.02841e-07	4.81453e-06	-0.409689	0.163699	0.234749	6.12135	8.01102e-107	1.91563e-104
NAT60_RS05760	MucBP domain-containing protein	-1.37407	0.00484341	0.0120644	-0.755435	0.114991	0.175701	-0.0647364	0.881722	0.915708
NAT60_RS07680	metal-sulfur cluster assembly factor	-1.37178	1.18036e-06	6.84252e-06	0.203416	0.493691	0.584546	-2.39442	2.9632e-13	2.1472e-12
NAT60_RS09655	hypothetical protein	-1.37002	8.66867e-05	0.000336373	-1.60628	3.85741e-05	0.00014526	-0.51723	0.183794	0.253372
fabD	ACP S-malonyltransferase	-1.36827	0.0112486	0.0251679	1.14198	0.058366	0.0985678	-0.267168	0.657895	0.728751
NAT60_RS03570	VIT family protein	-1.36825	6.16904e-05	0.000250857	-0.652716	0.062268	0.104034	0.28124	0.393312	0.477112
ruvX	Holliday junction resolvase RuvX	-1.36613	0.000412969	0.00135276	-0.596204	0.167816	0.239576	-0.653756	0.130414	0.189145
NAT60_RS09960	extracellular solute-binding protein	-1.36605	0.00303693	0.0080466	-4.34747	6.93703e-17	1.54309e-15	-1.28252	0.0127634	0.0248133
NAT60_RS05780	thioredoxin	-1.3622	7.50282e-23	3.26202e-21	-0.5638	0.000263682	0.000839306	-2.10595	4.14591e-42	1.44202e-40
NAT60_RS00265	beta-glucoside-specific PTS transporter subunit IIABC	-1.35338	7.11944e-06	3.54674e-05	-3.48745	1.76009e-22	6.01258e-21	-2.18453	1.2353e-10	7.31618e-10
NAT60_RS00395	amino acid ABC transporter permease	-1.35268	8.38977e-06	4.12587e-05	-1.49635	1.01222e-05	4.32229e-05	0.465159	0.160136	0.226248
NAT60_RS09190	SIS domain-containing protein	-1.34691	5.64527e-08	4.04472e-07	-0.394743	0.139718	0.206554	6.10689	6.86091e-123	1.87499e-120
ply	cholesterol-dependent cytolysin pneumolysin	-1.34349	2.21458e-06	1.20698e-05	-0.433218	0.172135	0.244103	1.08334	0.000638033	0.00163833
NAT60_RS03590	PspC domain-containing protein	-1.33177	4.46324e-08	3.29659e-07	-1.56013	9.87932e-09	7.32525e-08	-0.395324	0.145056	0.208015
NAT60_RS06600	enoyl-CoA hydratase	-1.33088	0.032784	0.0632853	1.09881	0.114768	0.175501	-1.15808	0.0965646	0.146006
NAT60_RS02180	6-phospho-beta-glucosidase	-1.32723	0.000137471	0.000500917	-2.77983	3.27208e-11	3.45828e-10	-0.767849	0.0420574	0.0718356
NAT60_RS03565	IS30 family transposase	-1.32707	8.62856e-09	7.17671e-08	-1.06252	1.14003e-05	4.79312e-05	-0.406231	0.0683281	0.108385
NAT60_RS07860	helix-turn-helix transcriptional regulator	-1.3247	0.00311875	0.00822921	-0.808121	0.0778695	0.125814	-0.993558	0.0296064	0.0520125
NAT60_RS10210	sugar ABC transporter permease	-1.31483	2.02678e-12	2.78938e-11	-1.21539	4.8095e-09	3.75534e-08	-0.283947	0.165016	0.231604
NAT60_RS03915	methylated-DNA--[protein]-cysteine S-methyltransferase	-1.30995	1.43527e-18	4.03775e-17	-0.252519	0.126171	0.189063	-1.38034	9.185e-17	8.96475e-16
ciaH	two-component system sensor histidine kinase CiaH	-1.30567	3.70317e-06	1.94087e-05	-1.36712	1.46451e-05	5.96087e-05	0.115193	0.714868	0.779226
NAT60_RS03585	hypothetical protein	-1.29735	0.0167893	0.0354894	-2.44229	9.5645e-05	0.000332067	0.152335	0.796381	0.846846
NAT60_RS08855	NA	-1.29506	0.642534	0.728612	-2.64114	0.401358	0.494715	-1.48044	0.635834	0.709242
NAT60_RS05220	trypsin-like peptidase domain-containing protein	-1.29451	3.08124e-07	1.98465e-06	-1.6184	1.0444e-08	7.68438e-08	0.128339	0.649848	0.721508
blpU	bacteriocin-like peptide BlpU	-1.27479	8.57129e-09	7.16021e-08	-1.03004	2.88256e-05	0.000111626	-0.275193	0.260556	0.338616
NAT60_RS02890	XRE family transcriptional regulator	-1.27029	1.87065e-07	1.23825e-06	-1.89222	4.08675e-12	4.76704e-11	-0.505676	0.0628576	0.100709
pneA1	two-peptide bacteriocin subunit PneA1	-1.25265	0.0138842	0.0303201	-1.656	0.00368372	0.00854177	-2.06002	0.000312562	0.000838613
NAT60_RS08205	NAD(P)-dependent oxidoreductase	-1.24306	0.0366216	0.0699158	-0.771778	0.202144	0.279409	0.659376	0.214855	0.289857
NAT60_RS07550	4-oxalocrotonate tautomerase	-1.23956	0.000137788	0.000501119	-1.06306	0.00337072	0.00789253	-2.68876	2.552e-13	1.85627e-12
NAT60_RS07415	diacylglycerol kinase family lipid kinase	-1.23702	2.2616e-23	1.00615e-21	-0.954984	4.45746e-12	5.13682e-11	-0.736433	8.39245e-08	3.77759e-07
rpmJ	50S ribosomal protein L36	-1.22304	2.9068e-05	0.00013084	0.491106	0.131125	0.19536	-2.31998	1.63391e-12	1.1366e-11
comW	sigma(X)-activator ComW	-1.21918	0.002623	0.00710737	-0.625575	0.150943	0.219585	-1.10731	0.0119227	0.0233929
NAT60_RS10205	ABC transporter substrate-binding protein	-1.20897	8.74644e-11	1.00795e-09	-1.27763	8.35624e-10	7.26613e-09	-0.26519	0.200384	0.273615
NAT60_RS07980	ROK family protein	-1.20082	1.66203e-05	7.71714e-05	-0.83957	0.00691094	0.0149386	-0.434186	0.161559	0.227754
mntE	CDF family manganese efflux transporter MntE	-1.20034	1.04432e-19	3.32965e-18	-0.324232	0.0269806	0.050208	-1.52503	4.96952e-25	8.3392e-24
NAT60_RS08675	transcription antiterminator	-1.19996	0.0182332	0.0381204	0.00779836	0.988308	0.991418	-2.21595	0.000194025	0.000541853
NAT60_RS07120	hypothetical protein	-1.19682	9.72143e-05	0.000372687	0.0252227	0.941371	0.959426	1.1419	0.000865497	0.00218718
zwf	glucose-6-phosphate dehydrogenase	-1.19335	3.78807e-14	6.35664e-13	-0.653999	0.000204976	0.000672589	-1.0553	2.09869e-09	1.14057e-08
NAT60_RS10310	restriction endonuclease subunit S	-1.19215	1.96312e-17	5.00726e-16	-1.85727	1.64502e-31	1.16552e-29	-0.637449	3.41175e-05	0.000108237
NAT60_RS00390	ferric reductase-like transmembrane domain-containing protein	-1.18522	2.08238e-10	2.23798e-09	-0.0367187	0.846999	0.887841	-0.321967	0.0917495	0.139854
NAT60_RS05790	amino acid ABC transporter ATP-binding protein	-1.18239	5.61471e-12	7.67211e-11	-0.608172	0.00140377	0.00361573	-1.64535	1.02471e-17	1.08303e-16
NAT60_RS05795	amino acid ABC transporter permease	-1.17236	2.96147e-11	3.72716e-10	-0.310177	0.111369	0.171676	-1.88487	1.80018e-21	2.39149e-20
NAT60_RS01220	PadR family transcriptional regulator	-1.17111	0.00435513	0.0110642	-0.284109	0.532445	0.618814	-0.562737	0.216463	0.291821
NAT60_RS03920	arsenate reductase family protein	-1.16188	4.09666e-10	4.14652e-09	-0.226601	0.27299	0.360159	-1.23027	2.98686e-09	1.59973e-08
NAT60_RS00260	PRD domain-containing protein	-1.15152	7.31912e-05	0.000291697	-2.65805	2.01832e-13	2.81828e-12	-3.32738	3.58903e-18	3.92332e-17
NAT60_RS06215	FAD-containing oxidoreductase	-1.14749	2.77656e-14	4.74246e-13	-0.909414	6.86084e-08	4.41912e-07	-1.09187	9.34503e-11	5.63945e-10
NAT60_RS07310	acetyltransferase	-1.14655	5.98388e-05	0.000244076	-1.65017	6.79682e-07	3.69384e-06	0.676954	0.0106191	0.0211408
NAT60_RS00245	DEAD/DEAH box helicase family protein	-1.13411	0.0167461	0.0354372	-1.98026	0.0003206	0.000984443	-1.17625	0.0238372	0.0430601
NAT60_RS02085	GlsB/YeaQ/YmgE family stress response membrane protein	-1.1287	0.00038486	0.00126938	-0.810384	0.022462	0.0429698	-0.387331	0.274896	0.354364
NAT60_RS05215	ParB/RepB/Spo0J family partition protein	-1.12737	6.66407e-05	0.000267261	-1.70376	7.05133e-08	4.51143e-07	0.254404	0.420697	0.504726
NAT60_RS10070	IS3 family transposase	-1.12371	0.000429134	0.00139852	-0.657889	0.0429787	0.0749483	-0.238465	0.434882	0.519631
NAT60_RS10290	protein rep	-1.12015	4.51397e-07	2.80365e-06	-1.10949	7.48192e-06	3.31317e-05	-1.38381	2.35258e-08	1.13649e-07
NAT60_RS04945	2-C-methyl-D-erythritol 4-phosphate cytidylyltransferase	-1.11084	2.17203e-14	3.74332e-13	-0.842485	2.0546e-07	1.22827e-06	-0.623681	0.00011783	0.000339984
NAT60_RS09210	PTS system mannose/fructose/N-acetylgalactosamine-transporter subunit IIB	-1.10855	0.00270127	0.00727821	0.735526	0.0485672	0.0834013	6.6091	2.13114e-75	2.54805e-73
NAT60_RS09855	redox-sensing transcriptional repressor Rex	-1.10817	9.13282e-25	4.99174e-23	-0.437327	0.000186744	0.000620211	-0.639608	4.62872e-08	2.17561e-07
NAT60_RS09790	adenylosuccinate synthase	-1.10655	4.1098e-08	3.05917e-07	-0.505296	0.0249089	0.0469003	0.590821	0.00868245	0.0177263
NAT60_RS01045	CBS domain-containing protein	-1.10497	0.00992484	0.0224639	-2.14083	8.78323e-06	3.84652e-05	-1.20992	0.0114421	0.0226357
NAT60_RS09730	CoA-binding protein	-1.10454	0.00131668	0.00385139	-0.548537	0.153262	0.221778	-1.32676	0.000556065	0.00145123
NAT60_RS04045	AraC family transcriptional regulator	-1.09337	2.61079e-09	2.36704e-08	-0.438583	0.026573	0.0496427	-0.832718	2.85682e-05	9.216e-05
radC	DNA repair protein RadC	-1.09008	2.15211e-06	1.18304e-05	-0.0590765	0.811561	0.86012	-1.14605	6.13173e-06	2.1803e-05
NAT60_RS02065	type II toxin-antitoxin system RelB/DinJ family antitoxin	-1.08701	0.000265092	0.000907193	-0.395675	0.233822	0.316043	-0.357315	0.282093	0.361692
psrA	tyrosine-type DNA invertase PsrA	-1.07605	8.92169e-14	1.47131e-12	-1.494	3.17446e-20	8.9305e-19	-0.473703	0.00275339	0.00628873
NAT60_RS09205	PTS mannose/fructose/sorbose/N-acetylgalactosamine transporter subunit IIC	-1.07448	0.00151046	0.00435166	-0.104421	0.777082	0.834208	6.04358	7.7885e-63	5.95976e-61
NAT60_RS09985	NA	-1.06347	0.490726	0.588195	-0.468199	0.770011	0.82801	-0.746473	0.642645	0.714341
NAT60_RS05435	thiamine-binding protein	-1.06198	5.35101e-05	0.000221682	-0.13119	0.63736	0.716796	-1.01008	0.000408683	0.00108434
NAT60_RS09215	beta-galactosidase	-1.06128	0.000997521	0.00301462	0.722483	0.0389075	0.0688204	6.39053	5.06684e-76	6.46191e-74
NAT60_RS01400	hypothetical protein	-1.05726	0.258978	0.354127	0.0174683	0.98495	0.990126	-0.079264	0.931286	0.953642
NAT60_RS02880	GNAT family N-acetyltransferase	-1.04783	5.86866e-09	5.07998e-08	-1.10649	2.40577e-08	1.66748e-07	1.05363	4.05803e-09	2.13857e-08
NAT60_RS08695	PTS sugar transporter subunit IIA	-1.04676	0.139444	0.213796	-0.693064	0.342003	0.434572	-0.127791	0.849484	0.887593
NAT60_RS09850	gamma-glutamyl-gamma-aminobutyrate hydrolase family protein	-1.04342	5.57295e-15	1.01534e-13	-0.329106	0.0243769	0.0461256	-1.01223	6.78104e-12	4.48862e-11
NAT60_RS06910	Bax inhibitor-1/YccA family protein	-1.0376	0.00182074	0.00514487	-1.20117	0.00124431	0.00323859	-0.583426	0.116801	0.171613
NAT60_RS00875	TenA family protein	-1.0375	1.93352e-13	3.08236e-12	-0.15308	0.320114	0.412375	-1.43858	6.73325e-20	8.58714e-19
NAT60_RS04010	hypothetical protein	-1.03433	0.0855043	0.142358	-1.81581	0.0128847	0.0263057	0.773175	0.166283	0.233045
NAT60_RS08340	YitT family protein	-1.02517	3.61489e-05	0.000158858	-2.10061	4.86649e-14	7.33039e-13	-0.509129	0.0657341	0.104704
NAT60_RS02785	DUF3013 family protein	-1.02411	1.7081e-07	1.15056e-06	-0.794082	0.00026915	0.000853871	0.0645435	0.765667	0.821032
NAT60_RS08730	acetate kinase	-1.02409	3.499e-08	2.66676e-07	-0.495846	0.0168162	0.0331986	-2.19683	4.46071e-26	7.82875e-25
thiE	thiamine phosphate synthase	-1.01832	3.33485e-06	1.76719e-05	-0.479115	0.0478642	0.0824161	-0.112347	0.640949	0.712869
NAT60_RS02875	transposase	-1.01707	1.44481e-06	8.22593e-06	-0.766328	0.000631199	0.00176791	1.43953	4.1962e-13	2.99527e-12
NAT60_RS00005	hypothetical protein	-1.0104	1.75574e-06	9.82085e-06	-1.51598	2.0163e-10	1.86338e-09	-0.748995	0.00127026	0.00315585
NAT60_RS08700	PTS sugar transporter subunit IIB	-1.00301	0.300828	0.398534	-0.809772	0.433659	0.525389	-0.746416	0.459204	0.544949
NAT60_RS02565	sucrose-specific PTS transporter subunit IIBC	-1.00207	0.043528	0.0808438	-2.36019	2.28743e-05	8.98534e-05	-2.92713	1.60184e-07	7.06063e-07
NAT60_RS06595	MarR family transcriptional regulator	-0.994717	0.027506	0.0542464	1.11202	0.0274814	0.0507941	-1.48971	0.00315111	0.0071002
NAT60_RS03930	amino acid ABC transporter ATP-binding protein	-0.993624	5.59009e-16	1.21521e-14	-0.714924	1.77633e-07	1.08221e-06	-1.25168	6.7862e-20	8.59736e-19
birA	bifunctional biotin--[acetyl-CoA-carboxylase] ligase/biotin operon repressor BirA	-0.991145	4.31623e-06	2.23766e-05	-1.47059	1.33088e-09	1.12654e-08	-0.273968	0.247194	0.324761
trxB	thioredoxin-disulfide reductase	-0.985472	1.87442e-09	1.72393e-08	-1.13818	5.38348e-10	4.76787e-09	-0.48563	0.00803061	0.0165367
NAT60_RS03700	type I restriction-modification system subunit M	-0.982768	4.8882e-11	5.80816e-10	-1.7398	3.89829e-25	1.73429e-23	-1.04571	3.50821e-10	2.02145e-09
NAT60_RS07125	hypothetical protein	-0.974256	0.00408478	0.0104468	0.0487713	0.897567	0.930648	1.56225	3.68737e-05	0.000116402
NAT60_RS07315	ATP-grasp domain-containing protein	-0.972092	0.000486025	0.0015574	-1.21098	0.000100275	0.000347511	0.737196	0.00389644	0.00862719
NAT60_RS08910	choline-binding protein CbpF	-0.970124	0.000163959	0.000587366	-1.30316	5.96729e-06	2.68598e-05	-0.0994299	0.729333	0.791836
NAT60_RS07305	MFS transporter	-0.965182	1.56655e-05	7.35904e-05	-1.51527	4.67353e-09	3.6792e-08	0.959491	9.75366e-06	3.35589e-05
NAT60_RS09180	VOC family protein	-0.96404	3.56709e-05	0.000157231	-1.77412	3.57673e-11	3.71863e-10	0.234514	0.348391	0.429297
NAT60_RS06670	mannitol-1-phosphate 5-dehydrogenase	-0.957959	0.230222	0.324276	-1.34544	0.137668	0.204313	-0.105683	0.896141	0.926855
NAT60_RS02850	hypothetical protein	-0.957417	0.00773326	0.0181518	-0.112245	0.779459	0.83629	1.39556	0.000488086	0.00128257
NAT60_RS03005	hypothetical protein	-0.954757	0.00231083	0.00637895	-1.51176	3.40964e-05	0.000130714	-2.70729	2.70314e-10	1.57655e-09
NAT60_RS07670	transketolase family protein	-0.952532	5.4e-05	0.000222633	-2.0138	1.04032e-13	1.51919e-12	-0.170577	0.508992	0.591556
NAT60_RS07115	DUF4231 domain-containing protein	-0.947553	0.00265812	0.00717205	0.39556	0.261383	0.347	0.990126	0.00492433	0.0106323
NAT60_RS03560	aminotransferase class I/II-fold pyridoxal phosphate-dependent enzyme	-0.946571	2.75839e-09	2.48906e-08	0.386158	0.027135	0.0503973	-0.510958	0.00365104	0.00816893
NAT60_RS08940	sensor histidine kinase	-0.946484	2.96507e-07	1.91628e-06	-1.03741	4.94701e-07	2.74308e-06	-0.180325	0.380612	0.463765
NAT60_RS07005	flavodoxin family protein	-0.941707	0.0368944	0.070158	-0.789335	0.110026	0.169879	-0.130057	0.785799	0.837923
NAT60_RS04715	Eco57I restriction-modification methylase domain-containing protein	-0.94063	4.79392e-10	4.75169e-09	0.0198628	0.905338	0.935662	-0.30815	0.0652585	0.10412
NAT60_RS08920	hypothetical protein	-0.940468	1.2562e-07	8.55201e-07	-1.30242	6.23062e-11	6.20791e-10	-0.262843	0.182756	0.252245
NAT60_RS05785	amino acid ABC transporter substrate-binding protein	-0.937074	9.23784e-07	5.48819e-06	-0.692193	0.00116032	0.00304903	-1.37622	1.14554e-10	6.80566e-10
NAT60_RS00890	ECF transporter S component	-0.935595	0.00271431	0.00730307	-0.626863	0.0651787	0.108423	0.651643	0.0465235	0.0782756
NAT60_RS06995	peptidase domain-containing ABC transporter	-0.934945	0.00379991	0.0098499	-1.13618	0.0016234	0.00408628	0.212367	0.540464	0.622717
NAT60_RS00915	hydroxyethylthiazole kinase	-0.932535	0.00512059	0.0126866	-0.0822652	0.820945	0.868622	1.4199	7.27227e-05	0.000220823
NAT60_RS00850	amino acid ABC transporter permease	-0.926721	0.00253433	0.0068964	-1.08468	0.00153512	0.00389481	0.719274	0.0308624	0.054165
NAT60_RS07135	YebC/PmpR family DNA-binding transcriptional regulator	-0.92644	2.43964e-07	1.5983e-06	-0.999147	6.32579e-07	3.4674e-06	0.506424	0.0114609	0.0226405
NAT60_RS01225	hypothetical protein	-0.925898	0.0081312	0.0190391	-0.60036	0.123974	0.186448	-0.131673	0.735393	0.797509
NAT60_RS02075	hypothetical protein	-0.925326	0.00026982	0.000921724	-0.307429	0.272575	0.359859	-0.0992139	0.722183	0.785857
NAT60_RS04095	nicotinate phosphoribosyltransferase	-0.924496	9.38154e-07	5.55631e-06	-1.06558	4.26288e-07	2.40517e-06	-0.727818	0.000546884	0.00142922
NAT60_RS04915	TIGR00341 family protein	-0.923467	3.78307e-11	4.63911e-10	-0.819137	1.20431e-07	7.52888e-07	-1.19645	1.36535e-14	1.10207e-13
NAT60_RS00855	amino acid ABC transporter permease	-0.914455	0.000271584	0.000926095	-1.04788	0.000178835	0.000598098	0.832701	0.00195242	0.00464549
comA	peptide cleavage/export ABC transporter ComA	-0.901112	0.000198409	0.000704185	0.508526	0.0537318	0.0916123	-0.799671	0.00278851	0.00635049
NAT60_RS07510	nucleoid-associated protein	-0.893739	1.55848e-09	1.44028e-08	-0.177754	0.279855	0.367189	-1.48688	2.86405e-19	3.44586e-18
NAT60_RS09005	DUF1273 domain-containing protein	-0.891222	0.000253211	0.000871211	-0.147139	0.571732	0.656448	-2.05973	6.88297e-13	4.85872e-12
NAT60_RS02775	NUDIX hydrolase	-0.876638	0.00192973	0.00542081	-0.764118	0.0154131	0.0308424	0.535925	0.0878062	0.134594
NAT60_RS10005	lactococcin 972 family bacteriocin	-0.874064	5.62685e-05	0.000230991	-0.221312	0.359599	0.452575	0.248522	0.302696	0.382721
NAT60_RS07485	helix-turn-helix transcriptional regulator	-0.871916	0.000606079	0.00191524	-1.30144	5.08763e-06	2.3392e-05	-1.53217	8.01271e-08	3.61517e-07
NAT60_RS03165	IS630 transposase-related protein	-0.871303	5.23343e-05	0.000218116	-1.03964	1.50289e-05	6.09117e-05	0.745447	0.00132696	0.00327968
galR	DNA-binding transcriptional regulator GalR	-0.869047	0.00472264	0.0118251	-1.65078	1.75125e-06	8.81616e-06	1.60425	2.55141e-06	9.57029e-06
NAT60_RS00455	amino acid ABC transporter substrate-binding protein	-0.866178	3.53553e-07	2.25449e-06	-0.598901	0.00157466	0.00397929	-0.225889	0.231963	0.309015
NAT60_RS05355	CHAP domain-containing protein	-0.865532	0.00226746	0.00628644	-1.53081	1.37423e-06	7.08597e-06	-0.45514	0.150996	0.215404
NAT60_RS07000	M50 family metallopeptidase	-0.86516	0.0645069	0.11249	-0.575884	0.25306	0.337727	0.705648	0.137568	0.198318
NAT60_RS09760	carbonic anhydrase	-0.861062	0.00292624	0.0078183	0.441761	0.170902	0.242534	-1.27565	8.04343e-05	0.000240799
NAT60_RS03935	DUF4059 family protein	-0.858058	1.42417e-09	1.33551e-08	-0.40874	0.00882331	0.0185688	-0.721162	3.99425e-06	1.4666e-05
NAT60_RS00255	RNA helicase	-0.85628	0.00945706	0.0216548	-1.3312	0.000330303	0.00100616	0.198269	0.58336	0.661903
NAT60_RS02215	hypothetical protein	-0.855386	0.00186226	0.00525444	0.467768	0.118735	0.180603	-0.00785814	0.979146	0.989734
NAT60_RS00010	type I restriction-modification system subunit M	-0.849223	2.27256e-05	0.000103264	-1.33702	2.54482e-09	2.02843e-08	-0.457349	0.0406942	0.0696316
NAT60_RS06255	hypothetical protein	-0.844267	0.26009	0.355141	0.313124	0.703628	0.770553	0.405846	0.621238	0.697025
NAT60_RS03375	GNAT family N-acetyltransferase	-0.843971	5.7806e-08	4.11088e-07	-0.405113	0.0147816	0.0297969	-0.453598	0.00592132	0.0125582
NAT60_RS08835	MATE family efflux transporter	-0.843782	1.02316e-11	1.34062e-10	0.530642	6.51254e-05	0.00023551	-1.20144	3.26936e-18	3.59441e-17
folP	dihydropteroate synthase	-0.843597	8.10176e-05	0.00031956	-0.387167	0.104887	0.162865	-1.06678	8.12588e-06	2.83148e-05
NAT60_RS08830	HAD family hydrolase	-0.843041	3.38587e-09	3.04092e-08	0.658215	9.15272e-06	3.97935e-05	-1.21332	1.88742e-14	1.49819e-13
NAT60_RS08680	L-ribulose-5-phosphate 4-epimerase	-0.841079	0.082696	0.139014	0.104053	0.830485	0.87726	-1.36485	0.0122522	0.0239657
yidC	membrane protein insertase YidC	-0.83828	3.73894e-05	0.000162929	-0.301074	0.184507	0.259191	-1.22896	6.38874e-08	2.95209e-07
NAT60_RS04720	type II toxin-antitoxin system RelE/ParE family toxin	-0.837468	6.84239e-06	3.41762e-05	-0.14374	0.454239	0.546516	-0.530797	0.00630678	0.0132581
NAT60_RS05455	CtsR family transcriptional regulator	-0.835702	0.000334351	0.00111622	-0.238034	0.358378	0.451334	-0.104593	0.686141	0.753494
NAT60_RS06175	class I SAM-dependent methyltransferase	-0.826578	3.19231e-08	2.44276e-07	-0.656525	8.12549e-05	0.000288923	-0.742166	8.28387e-06	2.88128e-05
NAT60_RS02440	3-deoxy-7-phosphoheptulonate synthase	-0.826284	7.06552e-07	4.27732e-06	-0.500257	0.00715162	0.0154066	0.0026537	0.988603	0.994843
ffs	NA	-0.819997	0.439003	0.540768	-0.134183	0.899559	0.931911	-1.11904	0.3329	0.415149
mutM	DNA-formamidopyrimidine glycosylase	-0.818555	2.01977e-15	3.98331e-14	-0.0925458	0.414817	0.506087	0.613679	5.08336e-08	2.36605e-07
prsA	peptidylprolyl isomerase PrsA	-0.814837	1.9054e-10	2.07104e-09	-0.695002	1.17072e-06	6.13583e-06	-1.967	6.1049e-43	2.33573e-41
NAT60_RS02545	hypothetical protein	-0.813882	0.0406746	0.0763596	0.216819	0.566529	0.65248	3.62488	3.35886e-28	6.23835e-27
NAT60_RS02780	site-2 protease family protein	-0.812403	9.08606e-05	0.000350436	-0.839221	0.000294289	0.0009214	0.436395	0.0586889	0.095065
NAT60_RS00055	HIT family protein	-0.811977	2.78485e-05	0.000125647	-0.801006	0.000211893	0.000691724	-1.47691	1.00535e-11	6.58642e-11
NAT60_RS05665	YfcC family protein	-0.810917	0.00207959	0.00579922	-1.04294	0.000397459	0.00118803	1.40245	1.74433e-06	6.63402e-06
NAT60_RS03925	amino acid ABC transporter permease	-0.810227	3.04503e-13	4.81417e-12	-0.281609	0.0230042	0.0438316	-1.183	1.61651e-21	2.1625e-20
NAT60_RS01970	glycerol dehydrogenase	-0.806047	0.0186603	0.0388858	-2.63828	1.10582e-11	1.2228e-10	1.35281	0.00038208	0.00101799
rnpB	NA	-0.805538	0.00048376	0.00155274	-1.07852	2.92939e-05	0.000113211	-2.31203	3.32857e-19	3.955e-18
NAT60_RS03505	AraC family transcriptional regulator	-0.80225	0.603575	0.692644	1.67238	0.209625	0.287464	0.703497	0.611958	0.688556
NAT60_RS06715	NA	-0.801376	0.393727	0.496582	0.0729981	0.937919	0.957438	-2.62362	0.0460984	0.0776286
NAT60_RS01930	glycyl-radical enzyme activating protein	-0.801103	0.00191439	0.00538564	-0.982081	0.000643175	0.00179358	0.425339	0.12498	0.182092
NAT60_RS02965	iron ABC transporter permease	-0.800985	2.1618e-06	1.18497e-05	-1.74212	1.88889e-17	4.30172e-16	-1.76566	9.18826e-19	1.05886e-17
NAT60_RS08590	FtsX-like permease family protein	-0.793151	3.41687e-09	3.05442e-08	-0.850039	1.11919e-08	8.17182e-08	0.260475	0.0703161	0.110785
NAT60_RS02310	hypothetical protein	-0.789999	0.00688825	0.0163895	-0.660206	0.0413977	0.0725882	0.786486	0.0130042	0.0251537
rpsM	30S ribosomal protein S13	-0.789573	0.0483547	0.0883433	1.15517	0.00972809	0.0202501	-1.51982	0.000678082	0.00173651
yidA	sugar-phosphatase	-0.789026	2.73334e-06	1.46879e-05	-0.450276	0.016337	0.0324781	0.553232	0.00307105	0.00693616
NAT60_RS00085	sensor histidine kinase	-0.788698	0.00178558	0.00505298	-0.974808	0.000552926	0.00156936	-0.863597	0.00220499	0.0051693
tkt	transketolase	-0.788162	3.73623e-14	6.32514e-13	-1.41438	6.5177e-34	5.19515e-32	-1.7938	1.96113e-53	1.10342e-51
spx	transcriptional regulator Spx	-0.781318	0.000243712	0.000846135	-0.824052	0.000537259	0.00152943	-1.11135	3.04175e-06	1.12988e-05
NAT60_RS06710	NA	-0.779446	0.828119	0.876697	0.960683	0.802772	0.852695	-2.34732	0.559883	0.640968
NAT60_RS06475	Asp23/Gls24 family envelope stress response protein	-0.775404	1.32738e-06	7.64842e-06	-0.619062	0.00054169	0.00153975	-1.05517	3.84698e-09	2.03295e-08
NAT60_RS04940	ribitol-5-phosphate dehydrogenase	-0.774888	3.65389e-09	3.25111e-08	-0.765108	1.84456e-07	1.11666e-06	-0.314596	0.0317636	0.0555935
NAT60_RS04105	GNAT family N-acetyltransferase	-0.771281	1.74143e-07	1.1689e-06	-1.10527	2.17581e-11	2.32532e-10	-0.298732	0.0689416	0.108996
tpx	thiol peroxidase	-0.769779	1.06317e-16	2.57449e-15	-0.371005	0.000333422	0.00101405	-1.52295	1.23264e-48	5.75133e-47
NAT60_RS06725	NA	-0.764205	0.85144	0.893475	0.275718	0.95177	0.965395	-1.3703	0.763901	0.820513
NAT60_RS08880	NA	-0.764205	0.85144	0.893475	-1.14849	0.801234	0.851533	-1.3703	0.7639	0.820513
NAT60_RS08900	NA	-0.764205	0.85144	0.893475	0.339948	0.94049	0.959039	-1.37029	0.763901	0.820513
NAT60_RS02220	glycoside hydrolase family 31 protein	-0.763092	8.93616e-07	5.3255e-06	-1.33304	1.70311e-14	2.80866e-13	-0.629768	0.000281955	0.000761837
proB	glutamate 5-kinase	-0.758804	1.5975e-05	7.45368e-05	-0.355529	0.069702	0.11475	-0.565945	0.00388616	0.00862438
NAT60_RS03720	alpha/beta hydrolase	-0.753561	0.0145152	0.0315541	0.510986	0.0958309	0.150513	-0.912787	0.00620277	0.0130895
coaE	dephospho-CoA kinase	-0.753135	3.58243e-10	3.66481e-09	0.0158449	0.904227	0.935019	0.458305	0.000457745	0.00120781
NAT60_RS06430	amino acid ABC transporter ATP-binding protein	-0.748871	5.52774e-10	5.45081e-09	-0.702469	1.68696e-07	1.03434e-06	-0.761633	1.3242e-08	6.7552e-08
NAT60_RS09720	pyridoxal phosphate-dependent aminotransferase	-0.748799	0.000128297	0.000472895	-0.483347	0.0268935	0.0501398	-0.431688	0.0480213	0.0802311
NAT60_RS06830	helix-turn-helix domain-containing protein	-0.748222	0.00086671	0.0026541	-1.56374	5.26775e-10	4.68707e-09	-0.396999	0.113162	0.167036
NAT60_RS09930	peptide ABC transporter substrate-binding protein	-0.746567	4.23437e-05	0.000181029	0.0209385	0.918139	0.944301	-1.21758	2.33751e-09	1.25962e-08
NAT60_RS02070	type II toxin-antitoxin system YafQ family toxin	-0.744474	5.849e-06	2.96009e-05	-0.032044	0.85979	0.898679	0.0787044	0.663593	0.734213
NAT60_RS07660	PTS ascorbate transporter subunit IIC	-0.744173	0.000161403	0.000579295	-1.33097	2.23496e-09	1.81165e-08	-0.208075	0.336183	0.418425
NAT60_RS00625	redoxin family protein	-0.742644	0.0257293	0.0511113	-1.68552	8.44619e-06	3.72294e-05	0.109131	0.765581	0.821032
NAT60_RS03550	IS110 family transposase	-0.739236	1.76692e-05	8.14488e-05	0.316849	0.0877002	0.139809	-0.0413539	0.824127	0.867192
NAT60_RS04680	DUF2130 domain-containing protein	-0.738206	4.46411e-06	2.29566e-05	-0.868506	1.33913e-06	6.94244e-06	-0.750552	2.82883e-05	9.17213e-05
NAT60_RS10065	hypothetical protein	-0.736325	0.279306	0.376541	0.486848	0.461214	0.553167	-0.259007	0.705998	0.771316
NAT60_RS10305	protein rep	-0.732783	0.000100771	0.000384779	-0.910446	1.52658e-05	6.16107e-05	-1.1096	1.35664e-07	6.00753e-07
NAT60_RS01695	DUF1292 domain-containing protein	-0.731615	7.47281e-06	3.7035e-05	-0.13794	0.448234	0.540309	-0.0680682	0.708011	0.772633
NAT60_RS07330	AMP-binding protein	-0.728762	0.0156769	0.0335458	-0.515482	0.111765	0.172147	0.034048	0.912536	0.940561
NAT60_RS06080	DUF1149 family protein	-0.726897	0.00126612	0.00373203	-0.855399	0.000688986	0.00191296	-0.669859	0.00782351	0.0161974
NAT60_RS06685	PTS mannitol-specific transporter subunit IIBC	-0.723986	0.0581938	0.10327	-0.790161	0.0601847	0.101083	-0.64199	0.11733	0.172258
NAT60_RS03370	ComEA family DNA-binding protein	-0.723836	0.0707787	0.121544	0.641509	0.0998755	0.156096	-0.374618	0.362326	0.444313
nadE	ammonia-dependent NAD(+) synthetase	-0.719917	9.36784e-06	4.55997e-05	-0.942858	2.08289e-07	1.2413e-06	-0.415543	0.0218161	0.0398293
NAT60_RS08760	type II secretion system GspH family protein	-0.719733	0.121315	0.192275	0.484134	0.274466	0.361606	0.23444	0.597544	0.675193
NAT60_RS07345	sugar phosphate isomerase/epimerase	-0.719547	0.0931246	0.152785	-0.384793	0.387141	0.480832	-0.272265	0.52721	0.609397
NAT60_RS00845	amino acid ABC transporter ATP-binding protein	-0.714289	0.00413894	0.0105712	-0.753703	0.00661331	0.0143764	0.831516	0.00235792	0.00550086
comB	competence pheromone export protein ComB	-0.713778	0.00895341	0.0207109	0.662256	0.0246918	0.0465833	-0.435595	0.145297	0.208205
NAT60_RS01595	divalent metal cation transporter	-0.712538	4.16084e-13	6.36775e-12	0.48162	2.65541e-06	1.29587e-05	-2.15544	2.49738e-72	2.81029e-70
NAT60_RS00125	phosphotransferase family protein	-0.710412	4.86231e-05	0.000203983	-0.0839802	0.66642	0.742053	-2.09267	2.16968e-26	3.84315e-25
NAT60_RS07170	membrane protein	-0.709728	0.0486467	0.0886656	-0.707365	0.0786753	0.127009	-0.417453	0.299093	0.37901
NAT60_RS05660	dipeptidase	-0.708832	1.67138e-05	7.74178e-05	-0.83346	5.78881e-06	2.62721e-05	1.90232	1.09304e-25	1.88377e-24
NAT60_RS09965	alpha-galactosidase	-0.708503	0.143275	0.218568	-3.48959	1.46137e-10	1.39085e-09	-0.752479	0.164258	0.230878
mnmA	tRNA 2-thiouridine(34) synthase MnmA	-0.708013	2.2514e-10	2.4061e-09	0.393695	0.00152163	0.0038657	0.142521	0.251121	0.328587
NAT60_RS05855	IS30 family transposase	-0.707691	0.00647194	0.0155538	0.659082	0.0211085	0.0408297	-0.819021	0.00460212	0.0100044
NAT60_RS01605	LytTR family DNA-binding domain-containing protein	-0.707168	0.00611438	0.0147687	-0.352682	0.201967	0.279365	-0.450226	0.101181	0.152049
NAT60_RS00895	energy-coupling factor ABC transporter ATP-binding protein	-0.705749	0.0158357	0.0338477	-0.429989	0.184672	0.259191	1.14168	0.00035446	0.000945721
NAT60_RS07515	serine hydroxymethyltransferase	-0.703523	9.28109e-05	0.000356521	-0.144748	0.471477	0.564062	-1.45411	5.12087e-13	3.62823e-12
NAT60_RS02960	MgtC/SapB family protein	-0.700974	0.00387329	0.00998598	-1.62964	1.07377e-08	7.87023e-08	-0.593197	0.0241959	0.0435434
NAT60_RS10415	IS3 family transposase	-0.700966	0.39201	0.495321	0.785366	0.288806	0.376867	0.739227	0.311942	0.392338
NAT60_RS09970	AraC family transcriptional regulator	-0.699915	6.31935e-05	0.00025558	-0.778542	6.20677e-05	0.000225496	-0.137053	0.472005	0.557374
NAT60_RS03280	multidrug efflux MFS transporter PmrA	-0.69939	7.49944e-09	6.32001e-08	0.186796	0.162606	0.233532	0.336497	0.0117177	0.0230641
sodA	superoxide dismutase SodA	-0.699077	3.13372e-06	1.67453e-05	0.505894	0.00253228	0.0060934	-1.94657	4.03631e-31	8.77438e-30
NAT60_RS01650	LD-carboxypeptidase	-0.698158	6.29821e-05	0.000255264	0.0972582	0.613226	0.693322	-1.04721	7.45655e-08	3.38822e-07
NAT60_RS04410	TRZ/ATZ family protein	-0.69811	8.27028e-05	0.000324202	-0.967946	1.05164e-06	5.55742e-06	-1.36217	6.68808e-12	4.44247e-11
coaB	phosphopantothenate--cysteine ligase	-0.697777	4.5687e-08	3.34863e-07	-0.867744	1.14552e-09	9.87112e-09	-0.0361029	0.798545	0.848167
NAT60_RS01685	IreB family regulatory phosphoprotein	-0.697618	3.2438e-05	0.000144312	-0.378718	0.0432179	0.0752968	-0.431607	0.0211797	0.038772
NAT60_RS08110	MBL fold metallo-hydrolase	-0.697415	5.57474e-06	2.82878e-05	0.119428	0.484476	0.576729	0.41366	0.015323	0.0290514
glmU	bifunctional UDP-N-acetylglucosamine diphosphorylase/glucosamine-1-phosphate N-acetyltransferase GlmU	-0.697012	4.83481e-06	2.45984e-05	-0.910116	9.2883e-08	5.8642e-07	-0.52601	0.00200173	0.00473925
prmA	50S ribosomal protein L11 methyltransferase	-0.694704	0.012174	0.0270555	-0.656953	0.0338469	0.0606833	0.676534	0.0285952	0.0505102
blpC	quorum-sensing system pheromone BlpC	-0.686339	0.000473793	0.00152844	-0.7885	0.000307822	0.000955251	-0.640743	0.00310208	0.00699798
liaF	cell wall-active antibiotics response protein LiaF	-0.685772	5.85663e-08	4.14953e-07	-0.6192	1.08413e-05	4.59855e-05	-0.0923193	0.508905	0.591556
NAT60_RS08685	L-ribulose-5-phosphate 3-epimerase	-0.683624	0.336319	0.437077	-0.248619	0.743285	0.80328	-0.85104	0.273323	0.352574
NAT60_RS08135	hypothetical protein	-0.683444	3.0089e-05	0.000134802	-1.00645	3.95048e-08	2.62405e-07	-0.348318	0.0555222	0.0906262
NAT60_RS02190	PTS cellobiose transporter subunit IIB	-0.683003	0.139476	0.213796	-2.0312	0.000795823	0.00217798	0.191593	0.677534	0.745755
NAT60_RS00080	response regulator transcription factor	-0.679694	0.00371601	0.00964548	-0.501101	0.0554523	0.0941263	-0.809383	0.00198207	0.00469851
NAT60_RS06590	ketoacyl-ACP synthase III	-0.678523	0.114898	0.183473	1.37942	0.00414135	0.0094879	-0.864331	0.0724425	0.113592
NAT60_RS07320	hypothetical protein	-0.678468	0.0439047	0.0813854	-0.817919	0.0273014	0.0505591	0.637974	0.0497401	0.0827417
NAT60_RS07665	transketolase	-0.67844	0.000946667	0.00287913	-1.59395	2.46314e-11	2.61777e-10	-0.28249	0.202452	0.276044
NAT60_RS06955	hemolysin family protein	-0.67836	5.23165e-09	4.56993e-08	-0.460809	0.000373757	0.00112776	-1.98798	3.99176e-52	2.06385e-50
NAT60_RS07165	LytTR family DNA-binding domain-containing protein	-0.677834	0.0208582	0.0425845	-0.429094	0.189727	0.265701	-1.24267	0.000152625	0.000433835
srtA	sortase SrtA	-0.675185	2.19075e-06	1.1974e-05	-1.2365	9.73978e-15	1.6344e-13	-0.781675	9.03315e-07	3.60009e-06
NAT60_RS08935	response regulator transcription factor	-0.67342	6.86301e-10	6.69844e-09	-0.862854	1.42834e-12	1.77429e-11	0.225133	0.060386	0.0973196
NAT60_RS00450	metallophosphatase family protein	-0.672949	0.000549895	0.00175033	-0.638825	0.00330905	0.00776712	0.132584	0.541012	0.622717
NAT60_RS09140	TrkA family potassium uptake protein	-0.672646	7.09271e-13	1.05181e-11	-0.423828	4.89772e-05	0.000181225	-1.06498	2.65937e-24	4.23948e-23
NAT60_RS08335	bifunctional riboflavin kinase/FAD synthetase	-0.671043	1.39239e-20	5.02574e-19	-0.779807	2.73993e-22	9.03703e-21	-0.956646	9.24908e-33	2.12041e-31
NAT60_RS09705	acyl carrier protein	-0.670971	5.02322e-07	3.09981e-06	-0.737173	7.36881e-07	3.97085e-06	0.230245	0.118396	0.173556
infA	translation initiation factor IF-1	-0.66729	0.0419518	0.0782964	1.04269	0.00443792	0.0101068	-1.76991	1.41909e-06	5.46222e-06
nspC	carboxynorspermidine decarboxylase	-0.666868	6.35007e-05	0.00025628	-0.0122843	0.947078	0.961656	-0.107531	0.560988	0.641465
NAT60_RS05450	ABC transporter ATP-binding protein	-0.666285	0.00106184	0.00318885	-0.262118	0.246579	0.330789	-0.373378	0.0986297	0.148566
NAT60_RS07525	L-threonylcarbamoyladenylate synthase	-0.664602	0.000101573	0.000387025	0.208799	0.273192	0.360176	-1.74015	1.13645e-19	1.41171e-18
NAT60_RS04455	hypothetical protein	-0.664248	0.00132764	0.00387751	-0.974467	2.53413e-05	9.91368e-05	-1.05656	4.94452e-06	1.78133e-05
NAT60_RS06820	TatD family hydrolase	-0.663919	0.012561	0.0278115	-1.09282	0.000239437	0.00077372	-0.332198	0.263301	0.34172
NAT60_RS02315	helix-turn-helix transcriptional regulator	-0.658584	0.00250768	0.0068336	-0.469713	0.0446941	0.077586	0.488223	0.0257988	0.0460813
NAT60_RS08430	tyrosine-type recombinase/integrase	-0.657851	4.06901e-07	2.56053e-06	-1.0193	2.76327e-12	3.30384e-11	1.06577	7.1942e-15	6.00983e-14
NAT60_RS02375	Gfo/Idh/MocA family oxidoreductase	-0.655919	0.0560776	0.100165	-0.142322	0.684354	0.758735	0.714036	0.027301	0.0484478
NAT60_RS03185	5'-methylthioadenosine/adenosylhomocysteine nucleosidase	-0.655876	4.76358e-05	0.00020119	-1.26316	2.68854e-12	3.24988e-11	-0.0423758	0.813524	0.86077
NAT60_RS04930	DMT family transporter	-0.655308	1.12763e-06	6.5767e-06	-0.980788	7.24573e-11	7.18191e-10	-0.337138	0.0248078	0.0445609
NAT60_RS01515	hypothetical protein	-0.654446	0.00118777	0.00352827	0.0863402	0.696265	0.765932	-2.35471	3.11035e-23	4.577e-22
thrC	threonine synthase	-0.654261	5.97045e-16	1.26905e-14	-0.444227	7.70978e-07	4.13132e-06	-0.649803	4.84042e-13	3.44227e-12
pfbA	multi-ligand-binding adhesin PfbA	-0.65339	0.000405476	0.00133277	-0.636865	0.001704	0.00425555	-2.43211	1.5393e-25	2.62918e-24
NAT60_RS04510	pneumococcal-type histidine triad protein	-0.647582	0.00263478	0.00712917	0.847301	3.6496e-05	0.000138251	0.639137	0.00183841	0.00440159
speE	polyamine aminopropyltransferase	-0.644218	0.000585732	0.00185514	0.38615	0.0616441	0.103263	-0.0689751	0.738973	0.800938
NAT60_RS03705	ATP-grasp domain-containing protein	-0.643428	0.0083633	0.019511	0.236213	0.353189	0.446564	-0.662751	0.0119631	0.0234482
NAT60_RS06960	NA	-0.643342	0.322636	0.422163	1.58879	0.00809719	0.0171919	0.307589	0.62649	0.701683
gyrA	DNA gyrase subunit A	-0.642635	0.000759166	0.00235378	-0.679522	0.00144686	0.00371024	-0.781537	0.00024877	0.00068278
NAT60_RS07155	DUF2200 domain-containing protein	-0.642083	0.0438287	0.0813232	-0.571112	0.096991	0.152085	-0.390852	0.240631	0.317467
NAT60_RS03350	ABC transporter permease	-0.641257	0.0956626	0.156279	-0.147445	0.731592	0.793837	0.0613014	0.886561	0.919237
NAT60_RS07690	transporter	-0.64002	0.0164459	0.034918	-0.442882	0.117897	0.17971	-0.106421	0.693693	0.760478
NAT60_RS04925	sugar phosphate nucleotidyltransferase	-0.639176	0.000725651	0.00226825	-0.922309	1.28987e-05	5.35253e-05	-0.410297	0.0519182	0.0859165
NAT60_RS02800	hypothetical protein	-0.639083	0.055754	0.099773	0.516581	0.156225	0.225554	-1.3294	0.000403157	0.00107116
NAT60_RS00250	hypothetical protein	-0.632993	0.0399486	0.0751442	-1.49659	3.87599e-05	0.000145673	-0.356777	0.276708	0.35598
NAT60_RS00050	hypothetical protein	-0.630159	4.47768e-07	2.79016e-06	-0.855734	8.35337e-10	7.26613e-09	-1.2311	1.45578e-18	1.64788e-17
NAT60_RS08770	type II secretion system F family protein	-0.628338	0.112851	0.180657	0.677776	0.0893389	0.141948	0.763905	0.0528854	0.0872906
NAT60_RS03140	amino acid permease	-0.627811	2.75812e-10	2.88322e-09	0.113221	0.304316	0.394415	-1.27054	4.11919e-30	8.56522e-29
NAT60_RS05810	lactonase family protein	-0.626388	1.59191e-06	9.00985e-06	-0.434467	0.0028672	0.00681361	-0.907745	4.82018e-10	2.75254e-09
NAT60_RS02080	aminopeptidase	-0.626213	0.00523777	0.012879	-0.116564	0.641823	0.720968	0.353838	0.15781	0.223623
NAT60_RS00075	LytTR family DNA-binding domain-containing protein	-0.624306	2.10956e-05	9.67769e-05	-0.380138	0.0194451	0.0379965	-1.13455	4.88362e-12	3.30119e-11
NAT60_RS08605	SLC13 family permease	-0.622561	1.38297e-05	6.54855e-05	0.327368	0.0296804	0.0542299	-0.0318445	0.833373	0.875804
ruvA	Holliday junction branch migration protein RuvA	-0.621257	3.67419e-05	0.000160841	-0.190358	0.250823	0.335541	-0.413289	0.0126868	0.0246895
licA	choline kinase LicA	-0.619183	0.000873618	0.00266544	-0.790638	0.000143272	0.000489427	-0.176261	0.39579	0.47951
NAT60_RS05035	DUF1934 domain-containing protein	-0.617835	0.000547439	0.00174542	-0.049284	0.80094	0.851533	-1.56185	1.63566e-14	1.30376e-13
phtE	pneumococcal histidine triad protein PhtE	-0.616016	0.00255518	0.00694326	1.42028	3.36485e-10	3.0363e-09	-0.727125	0.00140563	0.00344739
NAT60_RS02445	3-deoxy-7-phosphoheptulonate synthase	-0.613834	1.93771e-11	2.50462e-10	-0.226056	0.0260497	0.0487604	-0.0116644	0.908309	0.938227
holA	DNA polymerase III subunit delta	-0.612466	0.0278034	0.0546639	-1.23187	7.58097e-05	0.000270567	-0.773421	0.0129482	0.0250962
NAT60_RS02830	sugar ABC transporter permease	-0.609823	0.0257148	0.0511113	-1.5637	1.40923e-06	7.20818e-06	1.85003	2.23697e-11	1.45062e-10
NAT60_RS02840	LacI family DNA-binding transcriptional regulator	-0.609166	0.000868514	0.0026541	0.425038	0.0364016	0.0647779	-1.06001	2.17226e-07	9.42299e-07
NAT60_RS07655	PTS sugar transporter subunit IIB	-0.607794	0.0823938	0.138749	-1.42178	0.000520128	0.00149821	-0.402694	0.28264	0.362151
NAT60_RS06275	phosphoglycerate kinase	-0.607142	9.33843e-09	7.70018e-08	-0.432108	0.000255867	0.000822559	-2.00874	1.17667e-64	9.78682e-63
NAT60_RS07175	cell wall-binding protein	-0.603453	0.00965161	0.0219543	-0.718638	0.00563883	0.0125431	-0.141981	0.578915	0.658813
NAT60_RS08690	3-keto-L-gulonate-6-phosphate decarboxylase UlaD	-0.603404	0.399339	0.5016	-0.646575	0.410236	0.502041	-1.12484	0.160884	0.227137
nrdI	class Ib ribonucleoside-diphosphate reductase assembly flavoprotein NrdI	-0.602464	0.00518958	0.0128265	0.0666573	0.780885	0.837351	-2.262	2.22178e-20	2.89133e-19
plsX	phosphate acyltransferase PlsX	-0.598082	0.00046197	0.00150042	-0.623062	0.00109406	0.00291903	0.147808	0.437817	0.522812
NAT60_RS04675	hypothetical protein	-0.594562	1.56686e-06	8.89436e-06	-1.09147	3.70621e-15	6.5648e-14	-0.391263	0.00444852	0.0096925
NAT60_RS10370	NA	-0.594408	0.597042	0.687209	1.17516	0.247197	0.331386	-1.62918	0.236842	0.314202
dapD	2,3,4,5-tetrahydropyridine-2,6-dicarboxylate N-acetyltransferase	-0.593507	0.00946651	0.0216548	-0.483089	0.0587078	0.0990371	-1.12908	1.0122e-05	3.46395e-05
NAT60_RS05445	ABC transporter substrate-binding protein	-0.593424	8.44542e-05	0.000328376	-0.161412	0.335686	0.428111	-0.481383	0.00412212	0.00905353
NAT60_RS07350	PIG-L family deacetylase	-0.59255	0.16425	0.245477	-0.0373354	0.931825	0.954272	-0.0379957	0.929417	0.952316
NAT60_RS01415	NUDIX hydrolase	-0.591623	3.80827e-05	0.000165573	0.614081	8.32386e-05	0.00029488	0.276888	0.0764894	0.119351
metE	5-methyltetrahydropteroyltriglutamate--homocysteine S-methyltransferase	-0.591383	0.00148717	0.00429751	0.383086	0.0548643	0.0932937	-0.928917	6.95657e-06	2.43735e-05
NAT60_RS00935	cupredoxin domain-containing protein	-0.591156	0.0299437	0.058511	-0.45952	0.120051	0.181986	1.00427	0.000277516	0.000754103
NAT60_RS02755	DUF2785 domain-containing protein	-0.58842	2.02583e-07	1.33635e-06	-0.719108	1.22481e-08	8.87525e-08	0.872084	1.99022e-12	1.37447e-11
NAT60_RS07520	GNAT family N-acetyltransferase	-0.586891	6.77303e-05	0.000271063	0.226966	0.165346	0.236402	-1.4509	1.68344e-18	1.88329e-17
NAT60_RS09935	O-antigen ligase family protein	-0.586764	0.00098047	0.00297249	-0.475508	0.0167376	0.0330774	-0.403652	0.0421073	0.0718566
nrdR	transcriptional regulator NrdR	-0.586281	2.23565e-06	1.215e-05	-0.497726	0.00030987	0.000959192	-0.62894	5.09341e-06	1.83152e-05
NAT60_RS04400	ABC transporter ATP-binding protein/permease	-0.583678	4.00262e-11	4.87707e-10	-0.645581	5.22962e-11	5.2654e-10	0.499383	2.34219e-07	1.01142e-06
sufC	Fe-S cluster assembly ATPase SufC	-0.581477	3.66028e-11	4.5175e-10	-0.186229	0.0577291	0.0976444	-1.33228	7.69365e-42	2.62821e-40
arcC	carbamate kinase	-0.579533	0.00631001	0.0152028	-0.662817	0.00515322	0.0116251	1.32454	1.84345e-08	9.08897e-08
NAT60_RS02140	bifunctional folylpolyglutamate synthase/dihydrofolate synthase	-0.578829	4.514e-06	2.3089e-05	-0.253721	0.0709064	0.116233	-0.514031	0.000254413	0.000696269
mutL	DNA mismatch repair endonuclease MutL	-0.578215	0.00198241	0.00555249	-0.691172	0.000939162	0.00254118	-0.845238	5.21002e-05	0.000161536
ybeY	rRNA maturation RNase YbeY	-0.577801	0.000498494	0.00159468	-0.140598	0.446834	0.538961	-0.0119466	0.948399	0.968136
pdxS	pyridoxal 5'-phosphate synthase lyase subunit PdxS	-0.571545	8.89275e-08	6.18612e-07	-0.824069	5.30646e-12	6.00666e-11	-0.138294	0.246635	0.324399
NAT60_RS06425	ABC transporter substrate-binding protein/permease	-0.569747	1.71491e-05	7.92422e-05	-0.446342	0.00249493	0.00601866	-1.08036	3.11422e-13	2.23966e-12
NAT60_RS03715	esterase	-0.568523	0.128059	0.200145	-0.0548693	0.887091	0.922285	-1.28644	0.0026962	0.00619186
NAT60_RS06840	ABC transporter ATP-binding protein	-0.566829	0.0560746	0.100165	-1.55243	5.02315e-06	2.3167e-05	0.38669	0.231255	0.308834
NAT60_RS00015	DEAD/DEAH box helicase family protein	-0.565003	0.0300389	0.0586372	-0.746002	0.0103947	0.0214974	-0.52798	0.0696592	0.109949
recO	DNA repair protein RecO	-0.563233	0.000246124	0.000848351	-0.548102	0.00139306	0.00360124	0.140558	0.41096	0.494755
NAT60_RS01235	DUF2829 domain-containing protein	-0.563157	0.0109575	0.0246029	-0.687737	0.00522439	0.0117579	-1.03021	3.10215e-05	9.92375e-05
NAT60_RS06250	hypothetical protein	-0.562671	0.244719	0.339238	0.140363	0.79113	0.842744	0.862397	0.10025	0.150769
uvrC	excinuclease ABC subunit UvrC	-0.560527	0.00598075	0.0144825	-0.486827	0.0325858	0.0587527	0.240466	0.29045	0.369682
NAT60_RS06450	hypothetical protein	-0.560233	9.86039e-05	0.000377259	-0.418978	0.0078837	0.0167759	-0.764274	1.4447e-06	5.54961e-06
NAT60_RS03365	DNA internalization-related competence protein ComEC/Rec2	-0.559007	0.0843885	0.141324	0.703987	0.0411097	0.0721493	0.0826471	0.812158	0.859799
NAT60_RS09145	TrkH family potassium uptake protein	-0.557836	9.3471e-12	1.24174e-10	-0.114555	0.208637	0.286521	-1.07954	4.13334e-32	9.0886e-31
NAT60_RS01885	DNA-directed RNA polymerase subunit alpha	-0.557791	0.0705015	0.121176	1.07567	0.00180666	0.00449433	-1.35851	8.15648e-05	0.000243802
NAT60_RS09585	hypothetical protein	-0.55468	0.00461157	0.0116078	-0.99687	5.4765e-06	2.50635e-05	0.150254	0.488619	0.572399
NAT60_RS01245	NUDIX hydrolase	-0.553592	0.00707063	0.0166989	-0.741522	0.0012406	0.00323333	-0.569941	0.0128352	0.0249276
NAT60_RS04425	hypothetical protein	-0.553205	0.600926	0.690433	-1.35285	0.285675	0.373545	0.366856	0.726077	0.789196
NAT60_RS02805	hypothetical protein	-0.551807	0.021815	0.0442077	0.89805	0.000478082	0.00140057	-1.31716	1.32767e-06	5.17276e-06
truA	tRNA pseudouridine(38-40) synthase TruA	-0.551031	4.02952e-07	2.54405e-06	-0.337058	0.00519654	0.0117091	-1.05656	3.68329e-18	4.00348e-17
NAT60_RS04090	hypothetical protein	-0.55103	0.129369	0.20137	-1.18865	0.00357793	0.00834704	-0.00952057	0.981147	0.989734
hprK	HPr(Ser) kinase/phosphatase	-0.550253	0.0155639	0.0334414	-0.413403	0.103955	0.161548	-1.0679	2.68209e-05	8.75569e-05
NAT60_RS01960	glycyl radical protein	-0.549998	0.0327082	0.0632667	-1.80267	4.94383e-10	4.41942e-09	1.45158	3.98781e-07	1.68776e-06
NAT60_RS03785	SUF system NifU family Fe-S cluster assembly protein	-0.545625	0.000122502	0.000456817	-0.310704	0.0501976	0.0860467	-0.529814	0.0008403	0.00213196
rnmV	ribonuclease M5	-0.544656	0.0133582	0.0293412	-1.07357	1.31995e-05	5.43026e-05	-0.168217	0.493101	0.576943
folK	2-amino-4-hydroxy-6-hydroxymethyldihydropteridine diphosphokinase	-0.544491	0.000228016	0.000794525	-0.328986	0.0458443	0.0793667	-0.527969	0.0013524	0.00333395
NAT60_RS06335	hypothetical protein	-0.543706	0.008878	0.0205613	-0.40477	0.0695224	0.114587	-0.423769	0.0534473	0.0880575
NAT60_RS01100	YutD family protein	-0.542815	5.10376e-08	3.69829e-07	-0.356965	0.0011201	0.00296779	0.0144049	0.893834	0.925273
NAT60_RS05900	pyridoxal phosphate-dependent aminotransferase	-0.541495	5.97383e-07	3.6511e-06	-0.950626	7.43511e-15	1.26994e-13	0.271002	0.0181416	0.0336614
NAT60_RS04485	hypothetical protein	-0.539519	0.0389211	0.0732836	-3.35687	2.54565e-27	1.24868e-25	0.512684	0.0766331	0.119478
patA	multidrug efflux ABC transporter subunit PatA	-0.539282	0.00357667	0.00932176	-0.669749	0.00120474	0.00315708	-0.326506	0.113952	0.167814
NAT60_RS10015	ABC transporter ATP-binding protein	-0.53627	2.20052e-08	1.70429e-07	0.231563	0.0251791	0.0473625	0.901995	8.1415e-19	9.4392e-18
NAT60_RS06340	ECF-type riboflavin transporter substrate-binding protein	-0.535449	3.6206e-05	0.000158858	-0.611228	2.20772e-05	8.70799e-05	-0.477747	0.000827136	0.00210414
nanB	neuraminidase NanB	-0.535356	0.111387	0.178611	0.11913	0.726488	0.789643	0.954144	0.00277527	0.00632788
NAT60_RS05905	cystathionine gamma-synthase	-0.535042	0.00470226	0.0118097	-0.687718	0.00111428	0.00296011	0.0436047	0.833685	0.875804
NAT60_RS00835	transporter substrate-binding domain-containing protein	-0.534537	0.08542	0.142342	-0.365228	0.290699	0.379077	1.05198	0.00212391	0.00500375
NAT60_RS05895	DEAD/DEAH box helicase	-0.534314	0.0482446	0.0882878	-0.644496	0.0330558	0.0594881	0.764785	0.011349	0.0224836
NAT60_RS03690	DEAD/DEAH box helicase family protein	-0.533448	7.3812e-07	4.45433e-06	-1.54739	1.32693e-37	1.49319e-35	0.206867	0.0853057	0.131393
glpK	glycerol kinase GlpK	-0.532881	0.00225308	0.00625565	0.886727	2.31587e-06	1.14477e-05	0.814856	1.37683e-05	4.66174e-05
NAT60_RS00145	YlxR family protein	-0.530258	0.000160712	0.0005779	0.264635	0.0849206	0.135717	-0.0835443	0.587322	0.666003
NAT60_RS00060	ABC transporter ATP-binding protein	-0.529863	0.000738794	0.00229807	-0.45933	0.00878109	0.0185003	-0.713324	4.72726e-05	0.000147284
NAT60_RS04550	DUF3884 family protein	-0.529673	0.309002	0.406548	-2.28229	0.000306157	0.000952323	0.150714	0.789803	0.840449
NAT60_RS00615	YihY/virulence factor BrkB family protein	-0.528418	0.0321292	0.0623704	-1.06683	0.000111177	0.000383903	0.64642	0.0185417	0.0343041
NAT60_RS09915	ABC transporter ATP-binding protein	-0.528192	0.00481574	0.0120111	-0.150747	0.471382	0.564062	-0.199555	0.340305	0.422851
NAT60_RS03540	saccharopine dehydrogenase family protein	-0.527238	3.15869e-07	2.02093e-06	0.334919	0.00265176	0.00633311	-0.0368685	0.741632	0.802991
rpoE	DNA-directed RNA polymerase subunit delta	-0.526391	0.000238065	0.000828034	-0.584024	0.000263644	0.000839306	-0.478084	0.00280285	0.00637557
sdaAB	L-serine ammonia-lyase, iron-sulfur-dependent subunit beta	-0.523534	0.000364981	0.00120589	-0.193824	0.235064	0.317345	0.540489	0.000870267	0.00219633
NAT60_RS09920	ABC transporter permease	-0.52349	0.00521046	0.0128283	-0.113686	0.586917	0.669912	-0.332671	0.111877	0.165523
briC	biofilm-regulating peptide BriC	-0.52348	0.213058	0.304743	1.74407	0.000167851	0.000564321	-1.47145	0.00186231	0.00444737
NAT60_RS06805	pyridoxal phosphate-dependent aminotransferase	-0.522686	1.42296e-06	8.12576e-06	-0.459657	0.000146904	0.000498276	-0.51543	2.06005e-05	6.82993e-05
NAT60_RS09910	ATP-binding cassette domain-containing protein	-0.521855	0.00123271	0.00365043	-0.193896	0.282263	0.369842	-0.12932	0.473098	0.55832
NAT60_RS05655	hypothetical protein	-0.521352	0.00531186	0.0130277	-0.652237	0.00154814	0.00392263	-1.63272	3.05458e-13	2.20506e-12
lgt	prolipoprotein diacylglyceryl transferase	-0.520309	0.0111351	0.0249432	-0.811137	0.000400894	0.00119643	-0.909691	7.18916e-05	0.000218646
NAT60_RS02765	16S rRNA (uracil(1498)-N(3))-methyltransferase	-0.518957	0.00846269	0.0196709	-0.726961	0.000964539	0.00260134	0.825824	0.000160901	0.000456006
cls	cardiolipin synthase	-0.517493	0.000300552	0.00101762	-0.938253	4.77201e-09	3.74134e-08	-0.616255	0.000112583	0.000327811
NAT60_RS07565	aspartate-semialdehyde dehydrogenase	-0.517218	2.26188e-05	0.000103023	0.0635365	0.639247	0.718495	-1.33132	2.49937e-22	3.51566e-21
NAT60_RS09410	NAD(P)H-hydrate dehydratase	-0.516255	0.00147835	0.00427849	-0.218323	0.228071	0.309432	-0.217942	0.228585	0.306221
argF	ornithine carbamoyltransferase	-0.515067	0.0746723	0.127202	-0.352348	0.275284	0.362436	0.838641	0.00937461	0.0190176
iga	immunoglobulin A1 protease	-0.514898	0.00914476	0.021077	-0.350556	0.112388	0.172689	-1.05325	1.85226e-06	7.01657e-06
NAT60_RS03580	ABC transporter ATP-binding protein	-0.513675	0.0110836	0.0248569	-1.30368	1.32139e-08	9.53892e-08	0.150621	0.496833	0.5806
tmk	dTMP kinase	-0.511808	0.00310758	0.00821106	-0.403406	0.036056	0.0642825	-0.641797	0.000857134	0.00216891
NAT60_RS02390	sugar ABC transporter permease	-0.511592	0.273106	0.369224	-0.25418	0.604236	0.685996	0.477828	0.293686	0.373303
NAT60_RS06140	dihydrofolate reductase	-0.510972	0.00950157	0.0216645	-0.147747	0.502109	0.590735	-1.12511	3.2763e-07	1.3897e-06
macP	cell wall synthase accessory phosphoprotein MacP	-0.50989	1.24498e-06	7.19534e-06	-1.20723	3.89077e-24	1.58363e-22	0.143542	0.211793	0.287319
NAT60_RS02970	ABC transporter ATP-binding protein	-0.509721	0.0191964	0.0398295	-0.895603	0.00025785	0.000823484	-1.71941	2.80961e-11	1.79759e-10
sdaAA	L-serine ammonia-lyase, iron-sulfur-dependent, subunit alpha	-0.508735	0.0193205	0.0400002	-0.436044	0.0726749	0.118725	0.573242	0.0180988	0.0336145
NAT60_RS06225	type 1 glutamine amidotransferase	-0.508385	8.37656e-06	4.12587e-05	-0.135681	0.286174	0.373942	0.536045	2.40977e-05	7.96183e-05
NAT60_RS09155	nucleoside phosphorylase	-0.506016	0.043158	0.0802344	0.225615	0.418814	0.509339	-2.01094	8.57732e-13	6.03251e-12
folE	GTP cyclohydrolase I FolE	-0.504173	1.12358e-06	6.57311e-06	-0.356978	0.00181994	0.0045155	-0.436403	0.000132252	0.000378739
NAT60_RS07400	helix-turn-helix domain-containing protein	-0.503676	0.000825167	0.00254194	-1.11766	5.7652e-11	5.77425e-10	-0.313871	0.0570759	0.0928454
NAT60_RS06790	Cof-type HAD-IIB family hydrolase	-0.503111	4.37644e-07	2.73599e-06	-0.303764	0.00622505	0.0136722	-0.0927871	0.402551	0.485855
NAT60_RS06765	sensor histidine kinase	-0.502166	4.43858e-06	2.28868e-05	-0.5294	1.20093e-05	5.02707e-05	0.188134	0.109583	0.162254
NAT60_RS01525	CPBP family intramembrane metalloprotease	-0.495088	0.00128726	0.0037857	0.509573	0.00248184	0.00600339	-1.69723	4.34323e-22	6.06467e-21
NAT60_RS05440	ABC transporter permease	-0.494972	0.0129383	0.0285809	0.01576	0.943155	0.960146	-0.44846	0.0428661	0.0728913
NAT60_RS06345	S-adenosyl-l-methionine hydroxide adenosyltransferase family protein	-0.493701	4.6912e-08	3.42529e-07	-0.259673	0.00832605	0.0176192	-0.830335	1.10087e-16	1.06902e-15
NAT60_RS04710	DEAD/DEAH box helicase family protein	-0.493456	4.87921e-16	1.08534e-14	0.636341	1.22642e-21	3.84614e-20	0.889477	5.79611e-41	1.91172e-39
zmpB	zinc metalloprotease ZmpB	-0.491852	1.36904e-06	7.86101e-06	-0.567338	6.26511e-07	3.44401e-06	-0.0242368	0.831402	0.874366
pcrA	DNA helicase PcrA	-0.491143	3.28883e-10	3.40083e-09	-0.133937	0.122725	0.18527	-0.233264	0.00713844	0.0148595
galT	UDP-glucose--hexose-1-phosphate uridylyltransferase	-0.489733	0.0192487	0.0398947	-1.1504	1.69867e-06	8.59671e-06	-2.19071	4.55065e-17	4.55779e-16
NAT60_RS10450	restriction endonuclease subunit S	-0.489379	0.00426893	0.0108596	-0.827067	1.59396e-05	6.41945e-05	-0.0916997	0.627244	0.701732
trmB	tRNA (guanosine(46)-N7)-methyltransferase TrmB	-0.489239	0.070439	0.121176	0.0211605	0.944085	0.960146	-1.74034	9.69328e-09	4.99818e-08
NAT60_RS01980	GNAT family N-acetyltransferase	-0.488438	0.00301343	0.00799542	-0.30908	0.0911049	0.144275	-0.824121	7.21454e-06	2.52311e-05
NAT60_RS06760	ABC transporter permease	-0.486837	0.000476873	0.00153579	-0.240705	0.112245	0.172608	-0.172307	0.250298	0.327734
NAT60_RS02720	aromatic acid exporter family protein	-0.486768	0.000106588	0.000403767	1.05731	2.92909e-16	6.09059e-15	-0.514906	0.000156748	0.000444894
NAT60_RS03195	NUDIX hydrolase	-0.486638	2.6358e-08	2.03318e-07	-0.972892	3.70945e-23	1.3389e-21	0.0916824	0.341687	0.423621
NAT60_RS08145	nicotinamide mononucleotide transporter	-0.484869	0.0103698	0.0233931	-0.33661	0.109324	0.168931	0.0987345	0.636524	0.709599
ndk	nucleoside-diphosphate kinase	-0.484633	0.0569462	0.101527	-0.781165	0.00605911	0.0133538	-0.717	0.0117189	0.0230641
NAT60_RS03475	glutamate-5-semialdehyde dehydrogenase	-0.483866	7.44242e-05	0.000295381	-0.393916	0.00382987	0.00882715	-0.494742	0.00027899	0.000755959
NAT60_RS01935	DeoR/GlpR family DNA-binding transcription regulator	-0.482502	0.000345541	0.0011476	-0.40966	0.00552876	0.0123126	-0.293489	0.0435861	0.0737877
NAT60_RS03000	hypothetical protein	-0.482415	0.237624	0.332517	-1.47231	0.00250301	0.00603055	-2.17781	2.4802e-05	8.12437e-05
NAT60_RS06990	S8 family serine peptidase	-0.481671	0.00476624	0.0119032	-0.425297	0.0236558	0.0449205	0.0672928	0.714403	0.779164
NAT60_RS07290	FtsW/RodA/SpoVE family cell cycle protein	-0.480665	0.00015028	0.000543452	-0.279674	0.0481567	0.082845	-1.10888	5.4009e-15	4.57164e-14
NAT60_RS07180	hypothetical protein	-0.480512	0.150465	0.227676	-0.878605	0.0188976	0.0370022	0.0644441	0.861467	0.898085
rpsK	30S ribosomal protein S11	-0.480276	0.109632	0.17624	1.21394	0.000295626	0.000922564	-1.31704	8.74021e-05	0.000259628
pmp23	cell wall hydrolase Pmp23	-0.478261	0.000752858	0.00233802	0.48102	0.0018877	0.00466637	-1.20152	5.51455e-14	4.12084e-13
NAT60_RS03790	cysteine desulfurase	-0.477349	9.33239e-11	1.06903e-09	-0.223694	0.0065851	0.0143314	-0.753836	5.56286e-20	7.19037e-19
NAT60_RS03575	ABC transporter permease	-0.475972	0.00728643	0.0171662	-1.42137	1.29976e-12	1.62512e-11	0.34056	0.0825331	0.127739
NAT60_RS09565	LysM peptidoglycan-binding domain-containing protein	-0.47572	0.0920995	0.151405	-2.42246	1.81227e-14	2.96315e-13	0.00286701	0.992754	0.99797
NAT60_RS08160	Rrf2 family transcriptional regulator	-0.475047	0.0105378	0.0237443	-0.263896	0.2019	0.279365	0.546079	0.00794797	0.0164069
NAT60_RS03685	hypothetical protein	-0.474618	9.17316e-08	6.34559e-07	-1.91326	2.61246e-71	1.66588e-68	0.309795	0.00115065	0.00287736
truB	tRNA pseudouridine(55) synthase TruB	-0.473722	1.39447e-05	6.58673e-05	-1.41931	2.03485e-30	1.2557e-28	-0.503965	3.09826e-05	9.92375e-05
glgA	glycogen synthase GlgA	-0.473442	0.0702463	0.121064	-1.28236	1.2143e-05	5.07197e-05	0.0131979	0.963896	0.980815
thiW	energy coupling factor transporter S component ThiW	-0.472884	0.119071	0.189189	0.224857	0.488093	0.579951	1.57841	4.96349e-07	2.06416e-06
NAT60_RS05040	HD domain-containing protein	-0.471667	8.21704e-05	0.000322776	0.19187	0.14863	0.216635	0.652539	8.30829e-07	3.33903e-06
rapZ	RNase adapter RapZ	-0.469911	0.0376758	0.0713602	-0.580182	0.0217029	0.0416844	0.18326	0.468156	0.553512
NAT60_RS07395	zeta toxin family protein	-0.469154	0.0155757	0.0334414	-1.58923	3.49691e-13	4.77828e-12	0.257975	0.231607	0.308834
NAT60_RS10010	bacteriocin-associated integral membrane family protein	-0.46869	0.00418594	0.0106627	0.543692	0.0028392	0.00675545	0.879644	1.34194e-06	5.20716e-06
NAT60_RS07160	phosphatase PAP2 family protein	-0.468596	0.0275362	0.05425	-0.177112	0.430401	0.522435	0.0494037	0.820211	0.864498
NAT60_RS04960	phosphorylcholine transferase LicD	-0.465676	0.00936655	0.0214987	-0.685203	0.000622799	0.00174694	0.360174	0.0704159	0.110785
pnuC	nicotinamide riboside transporter PnuC	-0.464163	0.033917	0.0651437	-0.0758264	0.750516	0.809322	-0.368245	0.123537	0.180263
NAT60_RS00645	TIGR01440 family protein	-0.463954	0.021001	0.0427849	0.0116725	0.958553	0.969705	-0.130246	0.561976	0.641852
NAT60_RS08785	zinc-dependent alcohol dehydrogenase family protein	-0.462974	0.264196	0.35972	-0.989737	0.0327752	0.0590386	0.98098	0.0343149	0.059731
NAT60_RS02995	phosphate uptake regulator PhoU	-0.462764	0.299097	0.396517	-2.13474	0.000112946	0.000389308	-2.57976	5.34867e-06	1.91253e-05
NAT60_RS08170	DUF2974 domain-containing protein	-0.462724	2.02719e-06	1.12081e-05	-0.481539	6.44326e-06	2.87318e-05	0.0982022	0.336917	0.419065
NAT60_RS01540	amino acid ABC transporter substrate-binding protein	-0.462167	0.158249	0.237435	-0.142324	0.697499	0.766849	-2.39631	6.20941e-11	3.85669e-10
glmM	phosphoglucosamine mutase	-0.461257	0.0614215	0.107996	-0.567216	0.0396386	0.0698238	-0.341989	0.214701	0.289853
NAT60_RS09340	pyrimidine-nucleoside phosphorylase	-0.458802	0.131336	0.203274	-0.614281	0.0707411	0.116161	-0.242021	0.47628	0.561036
NAT60_RS08130	hypothetical protein	-0.458011	0.00115732	0.0034539	-0.834223	1.28754e-07	8.02201e-07	0.00364596	0.981163	0.989734
glgB	1,4-alpha-glucan branching protein GlgB	-0.456739	0.196401	0.285932	-0.516725	0.190811	0.266633	0.30794	0.434664	0.519631
NAT60_RS05140	NA	-0.453457	0.152043	0.229746	1.5577	8.74345e-06	3.84511e-05	-3.96226	6.01502e-25	1.00059e-23
NAT60_RS07735	hypothetical protein	-0.453112	0.272397	0.368525	1.20597	0.00256398	0.00614648	-1.03256	0.0263644	0.046994
NAT60_RS09925	ABC transporter permease	-0.451642	0.00349823	0.00914224	0.11369	0.510251	0.598473	-0.444675	0.0100509	0.0201756
NAT60_RS04390	hypothetical protein	-0.450034	0.000530525	0.00169431	-0.080999	0.571666	0.656448	0.0289079	0.839276	0.880228
NAT60_RS00930	CopY/TcrY family copper transport repressor	-0.449278	0.212499	0.304642	-0.354803	0.37193	0.465948	0.704744	0.0684261	0.10845
NAT60_RS03500	LysR family transcriptional regulator	-0.448439	0.0580783	0.10316	-0.832276	0.00165965	0.00416108	-0.43102	0.102927	0.154068
NAT60_RS08865	NA	-0.443694	0.900682	0.928378	-2.71525	0.503081	0.591515	-1.32221	0.742304	0.802991
NAT60_RS01965	fructose-6-phosphate aldolase	-0.443052	0.0680573	0.117503	-2.02386	1.47833e-12	1.82455e-11	1.80965	5.42158e-12	3.63912e-11
NAT60_RS04085	helix-turn-helix transcriptional regulator	-0.442957	0.488908	0.587052	-0.787339	0.272427	0.359859	-0.0997089	0.885456	0.919087
NAT60_RS07390	hypothetical protein	-0.440029	0.00473437	0.011839	-1.70848	1.35327e-21	4.1755e-20	0.520163	0.00233984	0.00546533
NAT60_RS02300	LacI family DNA-binding transcriptional regulator	-0.438653	0.00338301	0.0088775	-0.67647	5.27536e-05	0.0001937	1.66637	1.56033e-23	2.35032e-22
NAT60_RS00940	heavy metal translocating P-type ATPase	-0.437529	0.0719126	0.123159	-0.887056	0.00111565	0.00296011	1.78743	3.21929e-11	2.01918e-10
NAT60_RS02555	TVP38/TMEM64 family protein	-0.435657	0.00384325	0.00993533	0.0775465	0.642742	0.72137	0.545198	0.00105987	0.00266079
sufB	Fe-S cluster assembly protein SufB	-0.434832	0.0120377	0.0268082	-0.343336	0.0761306	0.123317	-0.459911	0.0175085	0.0326769
NAT60_RS02340	ATP-dependent Clp protease ATP-binding subunit	-0.433803	0.211234	0.303745	-0.647552	0.0950616	0.14955	3.90965	6.13961e-24	9.47184e-23
NAT60_RS04405	ABC transporter ATP-binding protein/permease	-0.433261	0.00106095	0.00318885	-0.487083	0.000968361	0.00260545	0.50477	0.000573511	0.00148662
NAT60_RS01430	DNA-dependent RNA polymerase subunit epsilon	-0.432338	0.0317777	0.0618421	0.252687	0.26044	0.345987	-1.72561	2.23239e-14	1.75743e-13
NAT60_RS03710	alpha/beta hydrolase-fold protein	-0.432158	0.203198	0.295603	0.373248	0.268937	0.355547	-1.14516	0.00331933	0.00746166
sczA	TetR/AcrR family transcriptional regulator SczA	-0.430375	0.00293282	0.00782494	0.0316724	0.837131	0.880441	-1.12762	6.56387e-12	4.37515e-11
NAT60_RS01680	hypothetical protein	-0.430047	0.00451755	0.0114313	-0.176305	0.296261	0.385542	0.411346	0.0145293	0.027739
NAT60_RS06780	hypothetical protein	-0.426697	0.0697771	0.120364	0.771363	0.00212913	0.00522182	-0.571587	0.0273439	0.0484791
NAT60_RS08390	glucose-1-phosphate adenylyltransferase	-0.426587	0.222424	0.314975	-0.953904	0.0147533	0.0297711	0.142053	0.71566	0.779646
prmC	peptide chain release factor N(5)-glutamine methyltransferase	-0.425302	0.00207366	0.0057911	0.241056	0.113943	0.174658	-1.10467	9.98122e-13	6.99417e-12
NAT60_RS01250	GNAT family N-acetyltransferase	-0.424511	0.00176025	0.00498867	-0.7434	9.68837e-07	5.14829e-06	-0.361409	0.0164809	0.0309401
ffh	signal recognition particle protein	-0.424149	0.0133592	0.0293412	-0.563677	0.00326479	0.00768208	-0.197462	0.302393	0.382591
NAT60_RS07240	PspC domain-containing protein	-0.421895	0.125864	0.197734	-0.512824	0.0956924	0.150419	-0.700249	0.022893	0.0414719
malQ	4-alpha-glucanotransferase	-0.418416	0.206769	0.298979	1.10098	0.00295471	0.00701286	0.396393	0.284569	0.363342
proC	pyrroline-5-carboxylate reductase	-0.417695	5.94342e-07	3.64416e-06	-0.327682	0.00040837	0.00121684	-0.390088	2.45109e-05	8.06171e-05
NAT60_RS00680	DUF3042 family protein	-0.417522	0.00859103	0.019945	-0.342296	0.0534801	0.0912644	-1.58396	7.33377e-19	8.55457e-18
NAT60_RS03440	ClbS/DfsB family four-helix bundle protein	-0.41577	0.0199138	0.041095	-0.696476	0.000483804	0.0014087	0.117547	0.548555	0.62879
NAT60_RS07380	SAG1252 family conjugative relaxosome accessory protein	-0.415072	0.720757	0.79516	-0.474026	0.708834	0.774414	0.481444	0.682383	0.749929
NAT60_RS06585	acyl carrier protein	-0.414745	0.444899	0.545261	0.746036	0.218929	0.298299	-1.537	0.0113503	0.0224836
NAT60_RS06220	Mur ligase family protein	-0.412004	0.000225533	0.000787306	0.180295	0.147661	0.215796	0.612533	8.44769e-07	3.38793e-06
rlmD	23S rRNA (uracil(1939)-C(5))-methyltransferase RlmD	-0.411158	1.29627e-05	6.21495e-05	0.123482	0.239129	0.322151	0.157097	0.133859	0.193262
NAT60_RS03815	GAF domain-containing protein	-0.408709	0.00804007	0.0188488	-0.396774	0.0210283	0.0407157	-0.16936	0.323277	0.403938
NAT60_RS05460	ATP-dependent Clp protease ATP-binding subunit	-0.408579	0.000122207	0.000456605	-0.00911646	0.938763	0.957788	0.140013	0.237706	0.314911
ruvB	Holliday junction branch migration DNA helicase RuvB	-0.407671	0.0555876	0.0995683	-0.34849	0.142854	0.209892	-0.180013	0.448717	0.533829
NAT60_RS10345	restriction endonuclease subunit S	-0.4044	0.0251977	0.0502296	-1.27345	1.38528e-09	1.16742e-08	2.41998	7.75456e-39	2.28223e-37
NAT60_RS04380	homoserine dehydrogenase	-0.404282	0.0174296	0.0366404	0.134678	0.478274	0.570617	-0.0592037	0.755261	0.814438
NAT60_RS01335	NUDIX hydrolase	-0.403438	0.252905	0.348564	0.728905	0.0399117	0.0701757	1.03187	0.00296642	0.00673162
NAT60_RS05750	aquaporin family protein	-0.402299	0.00984513	0.0223149	-0.647581	0.000201873	0.000663544	-2.11233	1.24727e-33	2.94571e-32
miaA	tRNA (adenosine(37)-N6)-dimethylallyltransferase MiaA	-0.402192	0.041941	0.0782964	-0.0873123	0.691846	0.762825	0.846189	0.000115661	0.000334735
msrB	peptide-methionine (R)-S-oxide reductase MsrB	-0.401368	0.0225708	0.0455944	-0.268083	0.172868	0.244779	0.138438	0.481325	0.565924
hemW	radical SAM family heme chaperone HemW	-0.401182	8.17508e-05	0.000321789	-0.395157	0.000512392	0.00148067	-0.565894	6.49822e-07	2.6619e-06
aguB	N-carbamoylputrescine amidase	-0.400431	0.00163642	0.00466539	0.238255	0.0891417	0.141752	0.0586178	0.675695	0.744763
rfbB	dTDP-glucose 4,6-dehydratase	-0.397862	0.0663915	0.115251	-0.772651	0.00142979	0.0036714	0.454425	0.0606102	0.0975167
glpO	type 1 glycerol-3-phosphate oxidase	-0.397697	0.0489725	0.0891383	0.448559	0.0439821	0.0764321	0.536137	0.0158352	0.0299335
NAT60_RS02725	MarR family transcriptional regulator	-0.39769	0.00297131	0.00790558	0.322816	0.0300307	0.0547652	-0.317191	0.0333778	0.0582057
yghU	glutathione-dependent disulfide-bond oxidoreductase	-0.396368	0.0651264	0.113467	0.479071	0.0447503	0.0776132	-0.568299	0.0177428	0.0330497
NAT60_RS01950	PTS sugar transporter subunit IIB	-0.394521	0.257266	0.353049	-1.22746	0.00203949	0.00500839	0.611519	0.104292	0.155585
NAT60_RS10045	ABC transporter ATP-binding protein/permease	-0.393735	0.261355	0.356613	0.0307138	0.934781	0.955765	0.843561	0.0197717	0.0363685
NAT60_RS05030	putative DNA-binding protein	-0.393143	0.0156172	0.0334555	-0.231307	0.198729	0.275484	-0.547974	0.00238071	0.00554727
NAT60_RS07335	hypothetical protein	-0.393007	0.303985	0.401327	-0.00312082	0.993771	0.995853	0.673059	0.0747462	0.116822
lacG	6-phospho-beta-galactosidase	-0.391897	0.0825369	0.138868	-0.210964	0.398185	0.491755	-0.0212337	0.931791	0.953642
coaC	phosphopantothenoylcysteine decarboxylase	-0.391407	0.037844	0.0716078	-0.83578	7.41603e-05	0.000265175	0.536334	0.010512	0.0209905
NAT60_RS08290	bifunctional hydroxymethylpyrimidine kinase/phosphomethylpyrimidine kinase	-0.388836	0.000113298	0.000425812	-0.279482	0.0125764	0.0257038	-0.548697	9.80271e-07	3.8745e-06
NAT60_RS06110	YvcK family protein	-0.387801	0.0725734	0.12418	-0.572144	0.0178078	0.0350476	0.239169	0.321608	0.402642
cozE	cell elongation protein CozE	-0.385726	0.0199655	0.0411573	-1.10744	2.47547e-09	1.98973e-08	-0.811899	1.17406e-05	3.9964e-05
ulaG	L-ascorbate 6-phosphate lactonase	-0.384735	0.181629	0.267893	-0.602147	0.0594774	0.100247	-0.491211	0.114127	0.167942
aguA	agmatine deiminase	-0.383874	0.00152925	0.00439256	0.303507	0.0230384	0.0438531	0.123945	0.353212	0.43425
NAT60_RS02385	carbohydrate ABC transporter permease	-0.382349	0.420058	0.523158	0.353447	0.456166	0.548144	0.656875	0.150659	0.215082
NAT60_RS07195	DUF4479 and tRNA-binding domain-containing protein	-0.381462	0.00604193	0.0146122	-0.544756	0.000447429	0.00132292	-0.312571	0.0434402	0.0736712
NAT60_RS00575	transposase	-0.381146	0.632128	0.719798	-0.597017	0.496483	0.585917	1.69539	0.0147829	0.0281669
NAT60_RS06620	TDT family transporter	-0.381102	0.0092688	0.0213372	0.229986	0.158734	0.228487	-0.61629	0.0001644	0.000462496
rnz	ribonuclease Z	-0.380806	0.00296227	0.00789252	-0.261082	0.0674607	0.111734	0.941944	3.14543e-11	1.98587e-10
NAT60_RS04145	YtxH domain-containing protein	-0.378737	0.00414839	0.0105811	-0.761358	2.56752e-07	1.51595e-06	-0.636014	1.6361e-05	5.48295e-05
secA	preprotein translocase subunit SecA	-0.378177	0.000169549	0.000605126	-0.050709	0.651659	0.729019	-0.628499	2.2388e-08	1.08701e-07
NAT60_RS02980	DUF1868 domain-containing protein	-0.378017	0.15921	0.238317	-0.356396	0.220647	0.300212	-1.65879	4.85448e-07	2.02765e-06
NAT60_RS06065	CCA tRNA nucleotidyltransferase	-0.377226	0.00155126	0.00444913	0.0175356	0.89482	0.929311	-0.0901746	0.496383	0.580429
NAT60_RS02825	carbohydrate ABC transporter permease	-0.376445	0.149418	0.226495	-1.49435	5.02577e-06	2.3167e-05	2.12514	3.73054e-18	4.03194e-17
NAT60_RS01520	CPBP family intramembrane metalloprotease	-0.375941	0.0236445	0.0474128	0.488163	0.00778173	0.0165773	-1.61001	1.29646e-17	1.3334e-16
NAT60_RS04160	TIGR01457 family HAD-type hydrolase	-0.374136	0.00698433	0.0165564	-0.522327	0.000750927	0.00207019	-0.298765	0.0535992	0.0880575
pepT	peptidase T	-0.370798	0.00218308	0.00607009	0.0114533	0.932381	0.954331	-2.13626	2.96852e-55	1.83186e-53
NAT60_RS02710	mechanosensitive ion channel family protein	-0.3706	0.132215	0.204469	-0.176255	0.521369	0.608157	-0.122405	0.655918	0.726982
NAT60_RS01240	3-oxoacyl-ACP reductase	-0.369151	0.0554946	0.0995683	-0.523865	0.0149773	0.0300962	-0.482294	0.0249071	0.0446973
NAT60_RS02175	antibiotic biosynthesis monooxygenase	-0.367324	0.843366	0.88757	-2.62584	0.237493	0.320172	0.604342	0.742379	0.802991
NAT60_RS08140	hypothetical protein	-0.367122	0.0119884	0.0267295	-0.604514	0.000200117	0.000658906	0.0643424	0.677167	0.745755
sufD	Fe-S cluster assembly protein SufD	-0.365939	0.000216333	0.000759347	-0.0208584	0.850342	0.890369	-0.845118	2.1508e-14	1.7002e-13
NAT60_RS08410	HAD hydrolase family protein	-0.36532	0.502692	0.599532	0.229785	0.679373	0.754289	-0.0563189	0.919756	0.945964
ppc	phosphoenolpyruvate carboxylase	-0.363488	0.0843531	0.141324	-0.468511	0.0465918	0.080515	-0.31813	0.176551	0.244697
NAT60_RS07475	iron ABC transporter permease	-0.361594	0.117514	0.187182	-0.732742	0.00455919	0.0103707	-0.487262	0.0590174	0.0954356
NAT60_RS04480	FtsX-like permease family protein	-0.36156	0.102146	0.165878	-3.09606	6.00306e-35	5.21993e-33	0.612998	0.0129844	0.0251408
ftsA	cell division protein FtsA	-0.361349	0.0346835	0.0664159	-0.238862	0.21168	0.289867	-0.576265	0.00258672	0.00598651
NAT60_RS06060	ABC-F family ATP-binding cassette domain-containing protein	-0.360406	1.58842e-05	7.42946e-05	-0.107288	0.248678	0.332904	0.0446167	0.630825	0.7053
NAT60_RS06465	acetolactate synthase large subunit	-0.359917	0.000786803	0.00243159	0.416734	0.000423242	0.00125529	-0.943656	3.75543e-15	3.26552e-14
NAT60_RS06445	hypothetical protein	-0.3566	0.0235533	0.0472796	-0.598235	0.000662354	0.00184169	-0.524096	0.0026365	0.00607666
NAT60_RS00610	sodium:proton antiporter	-0.355354	0.084695	0.14138	-0.814434	0.000411153	0.00122323	0.570777	0.0130474	0.0252118
NAT60_RS09880	CYTH domain-containing protein	-0.350792	0.125574	0.197552	0.0519832	0.836696	0.880441	-1.14602	9.01622e-06	3.11336e-05
trkA	Trk system potassium transporter TrkA	-0.349573	0.000217317	0.000761405	0.340865	0.00113962	0.00300289	-0.176676	0.0924244	0.140771
ylqF	ribosome biogenesis GTPase YlqF	-0.347322	0.0658224	0.114471	0.080858	0.701006	0.768936	-0.849133	5.75008e-05	0.000177418
NAT60_RS07900	response regulator transcription factor	-0.346014	1.9478e-06	1.08318e-05	0.109009	0.176299	0.249084	-0.667907	1.77204e-16	1.69496e-15
NAT60_RS01350	hypothetical protein	-0.345621	0.326013	0.425708	-0.73445	0.0625608	0.104432	0.700287	0.0671293	0.106837
NAT60_RS01510	XRE/MutR family transcriptional regulator	-0.34507	0.0418111	0.0781863	0.595867	0.00119256	0.00312945	-1.64579	5.22745e-17	5.18141e-16
NAT60_RS09580	HAD family hydrolase	-0.342828	0.0223493	0.0451947	-0.539192	0.00130235	0.00338045	0.534582	0.0013637	0.00335749
polA	DNA polymerase I	-0.342579	0.0327424	0.0632688	-0.218766	0.222459	0.302462	0.334543	0.0619763	0.0994637
NAT60_RS02870	CsbD family protein	-0.342565	0.0366951	0.0699158	0.0585994	0.74866	0.807776	2.72337	1.82324e-50	8.94321e-49
yihA	ribosome biogenesis GTP-binding protein YihA/YsxC	-0.341773	0.0145992	0.0316647	-0.534168	0.000638196	0.00178229	-0.304192	0.0516351	0.0855962
metF	methylenetetrahydrofolate reductase [NAD(P)H]	-0.340957	0.121684	0.1927	0.184469	0.433499	0.525389	-0.776864	0.00151377	0.00366561
NAT60_RS03515	SP_0924 family bacteriocin-like peptide	-0.338353	0.210572	0.303331	0.624155	0.0292583	0.0535608	-0.343418	0.243028	0.320188
patB	multidrug efflux ABC transporter subunit PatB	-0.337834	0.0296862	0.0581266	-0.799855	4.19881e-06	1.96871e-05	-0.0505157	0.770663	0.823619
NAT60_RS06800	hypothetical protein	-0.337788	0.268106	0.363749	0.00627443	0.984806	0.990126	0.474114	0.140517	0.201961
hflX	GTPase HflX	-0.337274	0.038269	0.0723406	-0.152989	0.399638	0.493231	1.07032	3.41313e-09	1.8137e-08
NAT60_RS01345	SPH_0218 family bacteriocin-like peptide	-0.336976	0.155015	0.233867	0.0524671	0.841017	0.882053	1.25305	1.20877e-06	4.71912e-06
rgg	quorum-sensing system transcriptional regulator Rgg	-0.336597	0.0895383	0.148172	-0.26234	0.21867	0.298158	-0.0551065	0.789062	0.840449
ilvC	ketol-acid reductoisomerase	-0.335699	0.00366658	0.00953011	-0.0191678	0.880813	0.916699	-0.729518	1.50752e-08	7.4906e-08
NAT60_RS01905	phosphoglycerate mutase family protein	-0.33521	0.0987077	0.160841	-0.841814	0.00020926	0.000684298	-1.009	8.82361e-06	3.06091e-05
NAT60_RS03670	DNA polymerase III subunit alpha	-0.334673	0.113562	0.181505	-0.777951	0.00100342	0.00269598	0.714404	0.00249819	0.00579979
NAT60_RS07340	hypothetical protein	-0.334218	0.340796	0.441696	-0.85467	0.0321609	0.0581511	0.236538	0.521575	0.603979
NAT60_RS02570	glycoside hydrolase family 32 protein	-0.332155	0.0822301	0.138596	-0.514282	0.015925	0.0317339	-0.651977	0.00222465	0.005209
NAT60_RS02510	replication initiation and membrane attachment family protein	-0.331411	0.0516237	0.0932541	-0.529708	0.00538531	0.0120211	-0.19327	0.309455	0.389466
NAT60_RS07895	ATP-binding protein	-0.331095	0.00237832	0.00653698	-0.0435536	0.720107	0.783155	-0.313462	0.00992902	0.0200158
NAT60_RS05510	aquaporin family protein	-0.330189	0.237785	0.332517	-0.125854	0.684567	0.758735	0.0944366	0.759183	0.818207
NAT60_RS08750	competence protein ComGF	-0.329913	0.527544	0.621807	0.231723	0.666423	0.742053	0.141904	0.789925	0.840449
NAT60_RS06090	CdaR family protein	-0.327585	0.0370235	0.0702638	-0.289696	0.0987265	0.154522	-0.246618	0.159644	0.225719
NAT60_RS07045	LCP family protein	-0.326136	0.00930361	0.0213916	-0.599519	1.89562e-05	7.52347e-05	-0.789018	1.81164e-08	8.97842e-08
ilvN	acetolactate synthase small subunit	-0.326013	0.0176278	0.0370165	0.281021	0.0597579	0.100542	-0.729156	1.84838e-06	7.01579e-06
NAT60_RS04460	protein kinase/lanthionine synthetase C family protein	-0.32576	0.213016	0.304743	-2.03658	3.52644e-12	4.16424e-11	0.211419	0.469576	0.554848
NAT60_RS02200	PTS cellobiose transporter subunit IIA	-0.325279	0.405994	0.508264	-1.77929	0.000521593	0.00149821	-0.922695	0.0363327	0.063014
NAT60_RS07425	ATP-grasp domain-containing protein	-0.325071	0.159894	0.239154	-0.790193	0.00234141	0.00572045	0.68534	0.00661916	0.0138843
NAT60_RS01545	MetQ/NlpA family ABC transporter substrate-binding protein	-0.323689	0.389139	0.492018	0.592979	0.157973	0.227562	-2.18877	1.9923e-07	8.72145e-07
pbp3	D-alanyl-D-alanine carboxypeptidase PBP3	-0.319841	0.063681	0.111151	0.242471	0.207754	0.285513	-1.57072	4.54313e-16	4.17837e-15
NAT60_RS00705	SDR family oxidoreductase	-0.319779	0.00139403	0.00405287	-0.26944	0.0155222	0.0309958	0.946548	8.5359e-18	9.12244e-17
yabA	DNA replication initiation control protein YabA	-0.319376	0.0328902	0.0634265	-0.501565	0.00260521	0.0062375	-0.517015	0.00178735	0.00429009
thrB	homoserine kinase	-0.319073	0.0426599	0.0794629	0.0968247	0.581747	0.664805	0.213405	0.224556	0.301035
NAT60_RS00695	hypothetical protein	-0.318875	0.0236755	0.0474253	-0.23163	0.139314	0.206116	1.01163	6.47316e-11	4.00749e-10
NAT60_RS08405	phosphoserine phosphatase	-0.318267	0.375936	0.479763	0.473632	0.193506	0.269612	0.387163	0.283922	0.363064
NAT60_RS00900	energy-coupling factor transporter transmembrane protein EcfT	-0.316006	0.354651	0.456252	0.0564594	0.879851	0.916699	1.81217	6.06094e-07	2.49346e-06
NAT60_RS07970	NA	-0.314371	0.40624	0.508264	1.46307	0.000523605	0.00150173	-3.67072	2.74352e-17	2.77691e-16
rplQ	50S ribosomal protein L17	-0.312354	0.488757	0.587052	1.30001	0.00994603	0.0206812	-1.03368	0.0404596	0.0692921
NAT60_RS04295	class I SAM-dependent rRNA methyltransferase	-0.310947	0.0486664	0.0886656	-0.36118	0.0404411	0.0710411	-1.36138	1.2562e-14	1.0226e-13
NAT60_RS05640	SPFH domain-containing protein	-0.310236	0.136631	0.210617	-1.20473	2.37376e-07	1.41025e-06	-1.76219	4.17114e-14	3.16643e-13
NAT60_RS09045	dTDP-4-dehydrorhamnose 3,5-epimerase family protein	-0.308767	0.0914753	0.150725	-0.765446	0.00018317	0.000609397	0.504725	0.0134741	0.0259839
NAT60_RS03610	glycosyltransferase family 2 protein	-0.308251	0.0134544	0.0295156	-0.325564	0.0176448	0.0347625	0.65899	5.35029e-07	2.21061e-06
NAT60_RS00065	ABC transporter permease	-0.307715	0.0229014	0.0462134	-0.49953	0.000951187	0.00257009	-0.260815	0.0841057	0.129858
NAT60_RS02665	class I SAM-dependent methyltransferase	-0.307248	0.00124389	0.00367216	0.380311	0.000269617	0.000853936	0.0421317	0.687088	0.754102
NAT60_RS04765	ECF transporter S component	-0.307151	0.128016	0.200145	-1.15123	3.5475e-07	2.03795e-06	0.331842	0.140351	0.201961
NAT60_RS07905	cupin domain-containing protein	-0.306616	0.00389808	0.0100364	-0.00128329	0.991304	0.993902	-1.02122	1.059e-17	1.11311e-16
NAT60_RS04465	prolyl oligopeptidase family serine peptidase	-0.306145	0.211335	0.303745	-2.51278	6.46523e-20	1.79246e-18	0.0820396	0.764325	0.820513
tsaE	tRNA (adenosine(37)-N6)-threonylcarbamoyltransferase complex ATPase subunit type 1 TsaE	-0.305689	0.0369356	0.0701665	-0.230178	0.157337	0.226987	-0.922141	1.92095e-08	9.4225e-08
NAT60_RS00185	DUF1858 domain-containing protein	-0.304899	0.283027	0.380218	-0.27612	0.38231	0.476279	-0.433395	0.170053	0.237107
pdxT	pyridoxal 5'-phosphate synthase glutaminase subunit PdxT	-0.303673	0.0191072	0.0396874	-0.757782	1.70609e-07	1.04273e-06	0.27919	0.0535954	0.0880575
NAT60_RS00860	lactate oxidase	-0.303574	0.224207	0.316771	-1.12295	8.15163e-05	0.000289315	0.877718	0.00112692	0.00282172
NAT60_RS01640	DNA-3-methyladenine glycosylase I	-0.303525	0.0519064	0.0936764	-0.121044	0.484454	0.576729	-0.067837	0.694212	0.760611
NAT60_RS07705	hypothetical protein	-0.303457	0.220575	0.312795	0.0769272	0.776887	0.834208	-0.600675	0.0288907	0.0509382
NAT60_RS01580	response regulator transcription factor	-0.303455	0.239851	0.334672	-0.376414	0.191997	0.267899	-0.0258659	0.928498	0.951884
NAT60_RS02655	type II toxin-antitoxin system Phd/YefM family antitoxin	-0.302164	0.0675442	0.116828	-0.345023	0.0563722	0.0956028	-0.797368	1.50782e-05	5.07828e-05
NAT60_RS00755	ABC transporter ATP-binding protein	-0.301821	0.424349	0.52713	-0.610894	0.148073	0.216232	0.589056	0.15644	0.221845
NAT60_RS08270	zinc ribbon domain-containing protein YjdM	-0.299812	0.298455	0.395939	1.15113	0.000337746	0.00102557	-1.81354	2.20528e-08	1.07346e-07
NAT60_RS07040	GNAT family N-acetyltransferase	-0.29866	0.0619053	0.10874	-0.388782	0.0294755	0.0539069	-0.96355	7.39794e-08	3.36959e-07
NAT60_RS05805	AI-2E family transporter	-0.29449	0.0026403	0.00713404	-0.0578629	0.596032	0.679505	-1.12257	1.50496e-24	2.41932e-23
glgD	glucose-1-phosphate adenylyltransferase subunit GlgD	-0.293998	0.185456	0.272696	-0.930269	0.000187272	0.000620886	0.244157	0.322107	0.402739
era	GTPase Era	-0.293744	0.00276031	0.0074164	-0.238929	0.0289648	0.0530745	0.485977	8.06797e-06	2.81643e-05
NAT60_RS07490	hypothetical protein	-0.293255	0.187605	0.27522	0.219712	0.366088	0.459833	1.11043	3.40527e-06	1.25758e-05
NAT60_RS06205	DEAD/DEAH box helicase	-0.292913	0.291737	0.389458	2.44566	3.11044e-15	5.56101e-14	-0.52729	0.0894848	0.136948
NAT60_RS09150	hypothetical protein	-0.289972	0.0734532	0.125349	0.389337	0.027764	0.0510208	-1.6177	5.56739e-18	5.98338e-17
NAT60_RS01495	hypothetical protein	-0.289906	0.709838	0.785834	1.07449	0.165702	0.236735	-0.9639	0.275701	0.355092
NAT60_RS02810	replication-associated recombination protein A	-0.288554	0.00764298	0.0179619	0.279938	0.0195482	0.0381589	0.255849	0.0326315	0.0570605
NAT60_RS06270	aromatic acid exporter family protein	-0.286906	0.00764064	0.0179619	-0.307518	0.0101102	0.0209543	-0.335587	0.00487652	0.010541
NAT60_RS03870	NAD(P)H-dependent oxidoreductase	-0.285859	0.234207	0.328715	0.793637	0.00248546	0.00600339	3.64274	5.6953e-45	2.3685e-43
recJ	single-stranded-DNA-specific exonuclease RecJ	-0.285757	0.00578279	0.0140744	-0.0965173	0.403208	0.496037	-0.460566	6.72264e-05	0.000205438
NAT60_RS04165	TIGR01906 family membrane protein	-0.285442	0.00565036	0.0138048	-0.591811	2.8617e-07	1.67414e-06	-0.132788	0.247348	0.324761
NAT60_RS01340	IS630 transposase-related protein	-0.285403	0.807247	0.862235	0.891112	0.439975	0.532367	2.19206	0.0450098	0.0761306
clpX	ATP-dependent Clp protease ATP-binding subunit ClpX	-0.285127	0.0152942	0.0329109	-0.301629	0.0216744	0.0416844	-0.412405	0.00169123	0.00407813
NAT60_RS06050	cation-translocating P-type ATPase	-0.28495	0.206408	0.298682	0.675092	0.00734323	0.0157484	-0.768721	0.00229675	0.00537125
nusA	transcription termination factor NusA	-0.284225	0.00071891	0.00225086	0.560341	1.57324e-09	1.31424e-08	0.0349835	0.706953	0.771918
NAT60_RS07855	NAD(P)H-dependent glycerol-3-phosphate dehydrogenase	-0.283514	0.0233055	0.0469299	-0.503498	0.000313535	0.000968971	-0.461681	0.000946496	0.00238243
NAT60_RS03595	SprT family protein	-0.282919	0.218493	0.310533	-0.839514	0.00110813	0.00294834	1.07296	2.70703e-05	8.82205e-05
NAT60_RS01955	PTS sugar transporter subunit IIC	-0.282824	0.396176	0.498948	-1.50637	5.93022e-05	0.000217328	1.24287	0.000796067	0.0020305
NAT60_RS07190	thioredoxin family protein	-0.282026	0.063451	0.110952	-0.295	0.0814326	0.131018	-0.327991	0.0523184	0.0864294
NAT60_RS05520	hypothetical protein	-0.280996	0.524859	0.62017	-1.32541	0.00750291	0.0160369	-1.22582	0.0132596	0.025596
NAT60_RS01085	dihydroorotate oxidase	-0.280651	0.171296	0.254615	-0.605528	0.00828955	0.0175614	-0.79088	0.00056433	0.0014668
NAT60_RS09815	UDP-N-acetylglucosamine 1-carboxyvinyltransferase	-0.28044	0.00837701	0.0195192	0.288833	0.0148568	0.0299169	0.164692	0.164782	0.231446
NAT60_RS02560	ROK family protein	-0.280206	0.351512	0.453129	-0.927775	0.00593365	0.0130924	-0.634297	0.0589559	0.0954168
NAT60_RS01170	hypothetical protein	-0.278919	0.0740758	0.126299	-0.635895	0.000272343	0.000859723	0.564031	0.00108413	0.00271815
NAT60_RS05800	tetratricopeptide repeat protein	-0.278831	0.000949894	0.00288436	-0.315112	0.000820178	0.00223823	-0.957294	3.73519e-24	5.8569e-23
argS	arginine--tRNA ligase	-0.275438	0.0038401	0.00993533	-0.099518	0.349147	0.442623	-1.41351	6.87829e-40	2.15708e-38
NAT60_RS04180	inositol monophosphatase family protein	-0.275194	0.204289	0.296508	-0.276137	0.253078	0.337727	0.402826	0.0934936	0.142173
NAT60_RS09420	amino acid ABC transporter ATP-binding protein	-0.274918	0.0908832	0.149879	0.392328	0.0302454	0.0549747	-1.54621	2.71502e-17	2.76268e-16
metK	methionine adenosyltransferase	-0.273797	0.0333468	0.0642421	0.218626	0.128032	0.191347	-0.860843	2.19112e-09	1.18407e-08
NAT60_RS08155	metallophosphoesterase family protein	-0.271179	0.139249	0.213791	-0.36333	0.0762217	0.12336	0.537893	0.0085309	0.0174541
NAT60_RS02195	BglG family transcription antiterminator	-0.271173	0.124905	0.196823	-1.32405	2.89522e-10	2.62491e-09	-0.809608	4.21168e-05	0.000131865
NAT60_RS09305	transposase	-0.271142	0.393788	0.496582	-0.596881	0.0935123	0.147355	0.127322	0.695497	0.760904
NAT60_RS10395	fibronectin-binding SSURE repeat-containing protein	-0.270696	0.25454	0.350565	-2.30528	1.5595e-17	3.59436e-16	4.06171	1.36003e-53	7.88403e-52
NAT60_RS09685	fibronectin-binding SSURE repeat-containing protein	-0.268406	0.217359	0.30938	-2.57435	8.07747e-24	3.09044e-22	4.21423	1.419e-69	1.42871e-67
gpsB	cell division regulator GpsB	-0.266535	0.0181791	0.0380489	-0.589108	3.02432e-06	1.46099e-05	-0.245823	0.0506251	0.0840676
rplJ	50S ribosomal protein L10	-0.26494	0.489159	0.587052	0.654656	0.126307	0.189066	-2.62409	9.17364e-10	5.07201e-09
infB	translation initiation factor IF-2	-0.262982	0.00490085	0.0121916	0.493359	2.19982e-06	1.09876e-05	0.299919	0.00400217	0.00881029
pbp2a	penicillin-binding protein PBP2A	-0.262691	0.00453367	0.0114479	-0.457695	9.56289e-06	4.11097e-05	-0.140442	0.173201	0.240795
NAT60_RS06120	RidA family protein	-0.262136	0.032519	0.0629645	-0.459773	0.000788669	0.00216244	-0.142139	0.298009	0.378044
NAT60_RS01500	PIG-L family deacetylase	-0.258429	0.587842	0.678662	0.405651	0.410854	0.502213	-1.49123	0.00998321	0.0200819
smpB	SsrA-binding protein SmpB	-0.258024	0.0865647	0.143873	0.906399	3.57891e-08	2.40227e-07	-0.00560232	0.973053	0.985938
NAT60_RS08310	YoaK family protein	-0.257296	0.183375	0.269844	-0.408669	0.0583781	0.0985678	-0.527749	0.0144426	0.0276011
NAT60_RS02820	glycoside hydrolase family 32 protein	-0.257002	0.139055	0.213665	-1.14506	3.56351e-08	2.40035e-07	2.24399	3.51293e-41	1.17899e-39
NAT60_RS07730	hypothetical protein	-0.256552	0.285107	0.382207	0.218414	0.412347	0.503498	-0.432309	0.105915	0.157555
NAT60_RS04845	NA	-0.256497	0.840048	0.885406	0.0972604	0.943679	0.960146	-2.33121	0.151904	0.216483
NAT60_RS03300	diacylglycerol kinase	-0.255958	0.122499	0.193351	0.0486939	0.791201	0.842744	0.610398	0.000844124	0.00213882
acpS	holo-ACP synthase	-0.255877	0.129999	0.202185	0.201627	0.279686	0.367189	0.187115	0.314657	0.395492
NAT60_RS07700	hypothetical protein	-0.255624	0.291503	0.389417	0.172651	0.517799	0.604886	-0.941815	0.000537446	0.00140648
NAT60_RS02500	NADPH-dependent oxidoreductase	-0.254885	0.157541	0.236745	-0.52528	0.00917222	0.0191915	-0.207362	0.303186	0.383088
NAT60_RS04440	arsenate reductase family protein	-0.254086	0.699398	0.776973	0.14273	0.836261	0.880441	-0.158424	0.819673	0.864407
cbpA	choline-binding protein CbpA	-0.254081	0.0202492	0.041563	-0.0988959	0.418299	0.509037	0.168208	0.168208	0.234899
lytA	N-acetylmuramoyl-L-alanine amidase LytA	-0.253463	0.230624	0.3244	-0.328356	0.164778	0.235767	0.417955	0.076927	0.119838
NAT60_RS08295	ECF transporter S component	-0.252926	0.0631717	0.110565	-0.190743	0.207204	0.284961	-0.0589243	0.695524	0.760904
NAT60_RS02975	extracellular solute-binding protein	-0.252239	0.17893	0.264523	-0.710632	0.000799349	0.00218451	-1.76268	1.39903e-14	1.12451e-13
der	ribosome biogenesis GTPase Der	-0.252095	0.0141409	0.0308105	-0.520701	5.79506e-06	2.62721e-05	-0.517467	6.5328e-06	2.31003e-05
dapB	4-hydroxy-tetrahydrodipicolinate reductase	-0.251293	0.124201	0.195876	-0.498566	0.00636343	0.0139241	-0.255329	0.162084	0.228326
NAT60_RS04155	acyl-[acyl-carrier-protein] thioesterase	-0.250741	0.0298264	0.0583414	-0.391271	0.00240746	0.0058546	-0.152558	0.235872	0.313131
NAT60_RS06770	response regulator transcription factor	-0.250207	0.0594456	0.105198	-0.423999	0.00408174	0.00937379	0.513446	0.000349767	0.000934619
NAT60_RS01645	CPBP family intramembrane metalloprotease	-0.249599	0.208369	0.300611	-0.130277	0.554146	0.640533	-0.00457221	0.983367	0.99053
NAT60_RS03070	DpnD/PcfM family protein	-0.24779	0.240734	0.335415	-0.0939446	0.68737	0.76008	-0.995025	2.84434e-05	9.19124e-05
NAT60_RS07640	PTS ascorbate transporter subunit IIC	-0.24734	0.27859	0.375842	-0.611683	0.0166539	0.0329462	0.521194	0.0374229	0.0647287
NAT60_RS07325	ATP phosphoribosyltransferase regulatory subunit	-0.244667	0.446824	0.547058	-0.265155	0.444869	0.537413	0.485927	0.127524	0.185234
NAT60_RS06680	transcription antiterminator	-0.244365	0.521067	0.616451	-1.00953	0.0245658	0.0464046	-1.00912	0.0208219	0.0382268
NAT60_RS07205	single-stranded DNA-binding protein	-0.24343	0.447887	0.547482	0.245234	0.455455	0.547633	0.358708	0.26214	0.340444
NAT60_RS03620	permease	-0.242767	0.0159558	0.0340283	-0.118569	0.291237	0.379521	0.841658	5.44051e-14	4.08145e-13
leuS	leucine--tRNA ligase	-0.241681	0.0068968	0.0163895	-0.346015	0.000535568	0.00152689	-0.382917	0.000126367	0.000362972
NAT60_RS09425	amino acid ABC transporter permease	-0.237853	0.00629696	0.0151905	0.418281	1.35683e-05	5.56997e-05	-1.73008	1.47853e-67	1.34687e-65
NAT60_RS07200	SDR family NAD(P)-dependent oxidoreductase	-0.237671	0.0886571	0.147095	-0.610671	9.17781e-05	0.000320972	-0.194212	0.212063	0.287319
NAT60_RS05965	S1 RNA-binding domain-containing protein	-0.237569	0.129223	0.20137	0.188152	0.280568	0.367873	-0.663414	0.000149499	0.000426218
NAT60_RS05530	MFS transporter	-0.2375	0.157873	0.237058	-0.118896	0.517904	0.604886	-1.59214	1.46684e-15	1.31125e-14
NAT60_RS00150	YlxQ-related RNA-binding protein	-0.237016	0.0597346	0.105515	0.541379	5.96038e-05	0.000218016	0.335331	0.0128982	0.0250246
rfbA	glucose-1-phosphate thymidylyltransferase RfbA	-0.234435	0.258263	0.35391	-0.798408	0.000575473	0.00162852	0.42203	0.0685344	0.108532
NAT60_RS06605	aspartate kinase	-0.23308	0.0961537	0.156947	-0.0559838	0.72011	0.783155	-0.98662	3.16988e-10	1.83202e-09
NAT60_RS02660	nucleotidyltransferase	-0.231607	0.024026	0.0480771	0.426591	0.000178188	0.000596978	0.157524	0.166518	0.233198
rpsL	30S ribosomal protein S12	-0.231368	0.374322	0.478342	0.969632	0.00086275	0.00234438	-0.732591	0.0118676	0.0233088
dnaA	chromosomal replication initiator protein DnaA	-0.229313	0.115849	0.184682	-0.41204	0.0114445	0.0234655	-0.795702	1.06517e-06	4.18412e-06
NAT60_RS02955	hypothetical protein	-0.228195	0.868349	0.906247	-1.60567	0.38413	0.478101	0.705015	0.592156	0.670292
ssbA	single-stranded DNA-binding protein SsbA	-0.227359	0.367361	0.47039	1.16416	3.6163e-05	0.000137262	-2.21522	4.35557e-15	3.75325e-14
NAT60_RS01530	MFS transporter	-0.226637	0.0202031	0.0415455	0.806237	2.17336e-14	3.49381e-13	-1.37626	1.24853e-34	3.18459e-33
NAT60_RS00230	Fic/DOC family protein	-0.226068	0.127482	0.199733	-0.623359	0.000173954	0.000583813	-0.242839	0.14026	0.201961
NAT60_RS03625	TIGR03943 family protein	-0.225586	0.0515662	0.0932384	-0.456818	0.000419739	0.00124683	1.06425	1.56674e-16	1.51372e-15
NAT60_RS07025	helix-turn-helix transcriptional regulator	-0.224335	0.263047	0.358666	0.129084	0.560366	0.64655	-0.10854	0.62455	0.699921
NAT60_RS03730	cysteine desulfurase	-0.223413	0.0471026	0.0864753	0.581718	3.32984e-06	1.58411e-05	-0.458927	0.000257708	0.000703273
rsmG	16S rRNA (guanine(527)-N(7))-methyltransferase RsmG	-0.222631	0.00662045	0.0158708	-0.0750758	0.404716	0.497032	0.0101541	0.909519	0.938969
adcAII	zinc-binding lipoprotein AdcAII	-0.221659	0.412032	0.515174	0.665715	0.0267575	0.0499385	-0.21121	0.483236	0.567483
budA	acetolactate decarboxylase	-0.220742	0.16772	0.249882	-0.17641	0.3231	0.415383	-0.177331	0.320139	0.401327
NAT60_RS05515	hypothetical protein	-0.219599	0.440874	0.542374	0.00666037	0.98285	0.989055	0.363481	0.231231	0.308834
rpmC	50S ribosomal protein L29	-0.219503	0.458154	0.556475	1.02979	0.00182183	0.0045155	-0.620157	0.0607771	0.097703
whiA	DNA-binding protein WhiA	-0.218839	0.233712	0.32826	-0.535693	0.00912482	0.0191191	0.498009	0.0152455	0.0289619
cdaA	diadenylate cyclase CdaA	-0.217306	0.212596	0.304642	0.28839	0.138499	0.205227	-0.714658	0.000245716	0.000675365
NAT60_RS08745	hypothetical protein	-0.215601	0.648681	0.734276	0.646261	0.176841	0.249665	0.853982	0.0679474	0.10796
mnmG	tRNA uridine-5-carboxymethylaminomethyl(34) synthesis enzyme MnmG	-0.215269	0.031859	0.0619372	0.495161	8.93342e-06	3.90174e-05	0.417683	0.000178048	0.000498692
galU	UTP--glucose-1-phosphate uridylyltransferase GalU	-0.215146	0.103459	0.167726	-0.614792	3.16604e-05	0.000121619	-0.225853	0.125994	0.183291
NAT60_RS01260	ASCH domain-containing protein	-0.212721	0.25488	0.350737	-0.668607	0.00139893	0.00361155	0.636044	0.00205314	0.00484657
rimP	ribosome maturation factor RimP	-0.212556	0.0263749	0.0522852	0.603674	7.72007e-09	5.88386e-08	-0.19484	0.0650107	0.103811
NAT60_RS01985	GNAT family N-acetyltransferase	-0.209067	0.0946543	0.155029	-0.531034	0.000146295	0.000497975	-0.580595	3.09325e-05	9.92375e-05
hisS	histidine--tRNA ligase	-0.206843	0.0748182	0.127337	0.0787664	0.542879	0.629411	-1.09146	4.86672e-17	4.84898e-16
NAT60_RS00990	DegV family protein	-0.206243	0.257718	0.353415	-0.227495	0.263546	0.349143	-0.586585	0.00396368	0.0087558
NAT60_RS01380	hypothetical protein	-0.206148	0.387577	0.490366	-0.477701	0.0723151	0.118238	1.3413	5.0638e-08	2.36269e-07
NAT60_RS00840	aminotransferase	-0.204721	0.548523	0.641789	-0.208015	0.581675	0.664805	1.40803	0.000119847	0.000345282
rfbD	dTDP-4-dehydrorhamnose reductase	-0.20116	0.297716	0.395507	-0.459979	0.0331701	0.0595816	0.783683	0.000278724	0.000755959
NAT60_RS07465	ABC transporter ATP-binding protein	-0.200507	0.599796	0.689549	-0.549487	0.198423	0.275259	0.1513	0.722948	0.786242
NAT60_RS06015	G5 domain-containing protein	-0.199711	0.267595	0.363573	0.199224	0.318703	0.410835	0.613161	0.00205466	0.00484657
NAT60_RS03600	RNA-binding transcriptional accessory protein	-0.198769	0.227914	0.321533	-0.484287	0.00859369	0.0181454	1.19946	6.89863e-11	4.25712e-10
NAT60_RS01600	DUF3021 domain-containing protein	-0.198214	0.3979	0.500449	0.0324701	0.89645	0.929993	0.143052	0.557452	0.638566
NAT60_RS09775	dUTP diphosphatase	-0.197971	0.189252	0.277001	-0.273173	0.102451	0.15973	-0.631652	0.000170721	0.000479574
NAT60_RS07985	MurR/RpiR family transcriptional regulator	-0.196381	0.0503641	0.0914104	-0.157957	0.157803	0.227488	0.502805	6.18668e-06	2.19575e-05
dnaI	primosomal protein DnaI	-0.195958	0.2405	0.335333	-0.486252	0.00917943	0.0191915	0.0436502	0.814793	0.861635
NAT60_RS06075	DegV family protein	-0.194814	0.104849	0.169693	-0.395731	0.00320224	0.00756282	-0.0893608	0.505167	0.588541
NAT60_RS06900	acylphosphatase	-0.194631	0.301164	0.398703	-0.736926	0.000521102	0.00149821	-0.16267	0.430916	0.515859
NAT60_RS07470	iron ABC transporter permease	-0.193165	0.55605	0.649008	-0.665101	0.0699293	0.115026	0.0672046	0.854425	0.891229
NAT60_RS09770	phosphoglycerate mutase family protein	-0.193081	0.23296	0.327445	-0.173861	0.331867	0.424089	-0.0528707	0.766196	0.82105
NAT60_RS03680	arginine repressor	-0.192617	0.301878	0.39923	-0.980102	9.41418e-06	4.07451e-05	1.82261	1.04634e-24	1.69631e-23
htpX	zinc metalloprotease HtpX	-0.190345	0.307298	0.404584	-0.672153	0.00126307	0.00328296	-1.54527	1.26817e-13	9.33084e-13
cibB	fratricide two-peptide bacteriocin subunit CibB	-0.189735	0.843493	0.88757	1.34655	0.130641	0.19479	1.65127	0.0569305	0.0926876
NAT60_RS04725	DUF6290 family protein	-0.189649	0.578329	0.668485	0.653392	0.0755142	0.12263	0.0315918	0.932207	0.953642
NAT60_RS08705	PTS ascorbate transporter subunit IIC	-0.189371	0.69639	0.775433	-0.491052	0.364507	0.458149	-0.0653068	0.899855	0.929996
NAT60_RS05070	chorismate mutase	-0.189111	0.64998	0.734877	0.55012	0.233935	0.316043	-1.85066	9.55438e-05	0.000281626
amaP	alkaline shock response membrane anchor protein AmaP	-0.187603	0.348039	0.44954	0.424763	0.0569822	0.0965518	2.50873	2.11767e-29	4.30969e-28
NAT60_RS03155	transmembrane domain-containing protein	-0.187078	0.602	0.691252	-1.43554	0.000532962	0.00152173	2.49861	1.09564e-10	6.52949e-10
rsmD	16S rRNA (guanine(966)-N(2))-methyltransferase RsmD	-0.185424	0.255031	0.350737	-0.161399	0.374199	0.468177	0.041657	0.818144	0.863747
NAT60_RS04955	phosphorylcholine transferase LicD	-0.183611	0.519854	0.615516	-0.310946	0.329279	0.42173	0.431437	0.174802	0.242668
tehB	SAM-dependent methyltransferase TehB	-0.182553	0.384324	0.488796	0.666274	0.00438739	0.0100037	-0.0750536	0.748549	0.807656
NAT60_RS01255	hypothetical protein	-0.181917	0.059541	0.10527	-0.540786	5.56172e-07	3.06616e-06	0.581214	3.7014e-08	1.76578e-07
NAT60_RS06135	hypothetical protein	-0.181778	0.332622	0.433156	0.0011213	0.995713	0.996755	-0.62181	0.00300369	0.00680007
NAT60_RS09345	class I SAM-dependent methyltransferase	-0.181047	0.252076	0.347923	-0.0103711	0.952732	0.96586	-0.218324	0.212121	0.287319
NAT60_RS05075	flavodoxin	-0.180126	0.0891899	0.147851	-0.463324	9.1683e-05	0.000320972	-1.25548	5.20063e-26	9.04438e-25
NAT60_RS07545	thymidine kinase	-0.179828	0.177196	0.262772	0.255802	0.0839609	0.134408	-1.15448	1.30651e-14	1.05905e-13
NAT60_RS06395	hypothetical protein	-0.177552	0.238801	0.33345	-0.353755	0.0342768	0.0612818	0.15307	0.345071	0.426435
rnr	ribonuclease R	-0.177309	0.242365	0.336462	1.07622	1.90155e-10	1.79195e-09	-0.261567	0.122413	0.17876
rbfA	30S ribosome-binding factor RbfA	-0.17668	0.170503	0.253634	0.584629	3.49589e-05	0.000133753	0.13639	0.335909	0.418355
NAT60_RS09435	ATP-dependent Clp protease ATP-binding subunit	-0.176662	0.14737	0.223567	0.638558	2.76093e-06	1.34052e-05	1.07823	2.42401e-15	2.13693e-14
NAT60_RS02185	SemiSWEET transporter	-0.173903	0.788581	0.848933	-1.65307	0.0570955	0.0966581	-0.0206691	0.97551	0.987686
ftsZ	cell division protein FtsZ	-0.172062	0.294831	0.392492	-0.226759	0.216842	0.296088	-0.106438	0.562093	0.641852
NAT60_RS08030	YggS family pyridoxal phosphate-dependent enzyme	-0.171247	0.100165	0.1628	-0.316914	0.00647664	0.0141114	-0.0296844	0.798509	0.848167
NAT60_RS06320	tRNA (cytidine(34)-2'-O)-methyltransferase	-0.170721	0.503404	0.600008	0.646657	0.0215079	0.0414347	0.239989	0.394389	0.478115
nadC	carboxylating nicotinate-nucleotide diphosphorylase	-0.170189	0.203562	0.295683	0.698783	1.34294e-06	6.94338e-06	-0.264205	0.0728594	0.114059
plsY	glycerol-3-phosphate 1-O-acyltransferase PlsY	-0.170136	0.24493	0.339284	-0.155038	0.342115	0.434572	0.439758	0.00683246	0.0143003
NAT60_RS07430	hypothetical protein	-0.169852	0.519955	0.615516	-0.547527	0.0642766	0.107202	0.523098	0.0633444	0.101404
NAT60_RS04790	GNAT family N-acetyltransferase	-0.165247	0.0514538	0.093123	-0.254879	0.00662763	0.0143912	-0.199999	0.0314576	0.055159
NAT60_RS03740	DNA translocase FtsK	-0.165178	0.236905	0.331771	-0.4899	0.00170323	0.00425555	-0.0862408	0.580333	0.659552
NAT60_RS03675	Xaa-Pro dipeptidyl-peptidase	-0.16476	0.173698	0.257784	-0.753811	4.37387e-08	2.89523e-07	1.28053	3.96929e-24	6.17338e-23
NAT60_RS06330	ABC transporter ATP-binding protein	-0.16436	0.195652	0.285058	-0.362763	0.0105735	0.02182	0.583231	3.66143e-05	0.000115774
NAT60_RS02155	DUF960 domain-containing protein	-0.162492	0.21242	0.304642	0.492136	0.000659684	0.00183694	0.342992	0.0175777	0.032774
rocS	chromosome segregation protein RocS	-0.161426	0.203471	0.295683	-1.10121	1.15684e-14	1.92438e-13	0.172885	0.22113	0.297066
NAT60_RS03160	hypothetical protein	-0.160733	0.549775	0.642468	-1.15293	0.000329736	0.00100604	2.43016	6.48668e-20	8.3282e-19
NAT60_RS05775	phospho-sugar mutase	-0.15654	0.0655343	0.114074	-0.524019	3.52116e-08	2.3802e-07	-1.05905	8.98501e-29	1.71883e-27
lspA	signal peptidase II	-0.156298	0.424313	0.52713	-0.713353	0.00113747	0.00300135	0.0918553	0.672756	0.742204
NAT60_RS02860	DUF2273 domain-containing protein	-0.155871	0.413569	0.516422	0.160712	0.446519	0.538921	2.83048	3.61341e-42	1.28008e-40
NAT60_RS06470	DAK2 domain-containing protein	-0.155061	0.0161275	0.0343181	-0.347512	1.40247e-06	7.19281e-06	-0.357271	6.96587e-07	2.83526e-06
NAT60_RS00225	DUF3883 domain-containing protein	-0.151485	0.122191	0.193126	-0.0868465	0.417335	0.508187	-0.627654	8.7483e-09	4.53537e-08
NAT60_RS07650	BglG family transcription antiterminator	-0.149167	0.368256	0.47122	-0.502231	0.00677846	0.0146854	-0.196639	0.281535	0.361218
NAT60_RS03460	DNA polymerase III subunit delta'	-0.148885	0.129327	0.20137	-0.240947	0.027406	0.0507038	-0.314231	0.00393918	0.00871173
NAT60_RS10480	fibronectin-binding SSURE repeat-containing protein	-0.148651	0.506582	0.602669	-2.27575	7.39108e-13	9.36366e-12	4.24954	2.47596e-84	3.94709e-82
NAT60_RS08735	class I SAM-dependent methyltransferase	-0.147044	0.150554	0.227676	-0.463045	5.10068e-05	0.000187646	-0.428543	0.00016148	0.000456969
NAT60_RS03980	serine hydrolase	-0.147031	0.177559	0.263107	-0.315945	0.00932205	0.0194684	0.626013	1.68158e-07	7.39508e-07
NAT60_RS04560	lactose-specific PTS transporter subunit EIIC	-0.146485	0.636568	0.723562	-1.63867	3.33715e-06	1.58411e-05	0.506921	0.140477	0.201961
NAT60_RS03045	exodeoxyribonuclease III	-0.146432	0.206245	0.298672	-0.0640242	0.620716	0.700962	-0.00067921	0.995809	1
NAT60_RS06170	adenine phosphoribosyltransferase	-0.145286	0.242317	0.336462	0.0126061	0.927612	0.950467	-0.240844	0.0826448	0.127809
NAT60_RS06100	NAD(P)/FAD-dependent oxidoreductase	-0.143513	0.398862	0.501329	0.106857	0.572376	0.656448	-0.834003	1.19697e-05	4.05994e-05
NAT60_RS08975	response regulator transcription factor	-0.143335	0.0135727	0.0296737	-0.850452	4.62722e-39	5.90125e-37	-0.777933	4.69393e-33	1.09506e-31
NAT60_RS04785	GNAT family N-acetyltransferase	-0.142201	0.242225	0.336462	-0.262854	0.0520607	0.0890807	-0.424044	0.00170835	0.00411079
NAT60_RS10495	transposase	-0.142025	0.820406	0.870941	1.47584	0.0146229	0.0295393	-1.22322	0.102694	0.15384
NAT60_RS03845	aldo/keto reductase	-0.140317	0.271121	0.367319	0.048041	0.735535	0.797085	0.163504	0.249823	0.327337
NAT60_RS07645	SPFH domain-containing protein	-0.140228	0.183279	0.269844	-0.43034	0.00025627	0.000822559	0.397564	0.000606834	0.00156663
NAT60_RS06325	energy-coupling factor transporter transmembrane protein EcfT	-0.139096	0.128397	0.20051	-0.460921	6.55726e-06	2.91722e-05	0.56922	1.4343e-08	7.2016e-08
NAT60_RS05950	manganese-dependent inorganic pyrophosphatase	-0.137068	0.141519	0.216235	-0.610072	4.96764e-09	3.86304e-08	0.166315	0.109423	0.162142
NAT60_RS06610	DUF956 family protein	-0.134118	0.194896	0.284174	-0.158922	0.164237	0.235344	-0.526216	4.69546e-06	1.698e-05
NAT60_RS09545	MarR family transcriptional regulator	-0.132475	0.345927	0.447437	0.22978	0.142834	0.209892	0.383833	0.0143034	0.0273898
NAT60_RS04600	IS5 family transposase	-0.131597	0.594565	0.68477	-0.929846	0.00170746	0.00425862	2.89737	2.50225e-39	7.47937e-38
NAT60_RS04990	DUF177 domain-containing protein	-0.127223	0.386477	0.489522	0.148977	0.362973	0.45652	-1.64759	2.53852e-23	3.76448e-22
NAT60_RS06980	ABC transporter ATP-binding protein	-0.126546	0.61002	0.698784	-0.538724	0.0522843	0.0893832	0.629863	0.0221666	0.040347
NAT60_RS10320	restriction endonuclease subunit S	-0.124716	0.384597	0.488796	-0.384409	0.0163834	0.0324781	0.353988	0.0252433	0.0452157
NAT60_RS01570	YesL family protein	-0.123055	0.678461	0.760338	0.497283	0.132836	0.197602	-0.308788	0.351478	0.432397
rsmI	16S rRNA (cytidine(1402)-2'-O)-methyltransferase	-0.122616	0.0894352	0.148129	-0.269089	0.000777659	0.00213745	0.00315415	0.968052	0.983331
NAT60_RS03430	IS5 family transposase	-0.122477	0.478035	0.578419	0.0740785	0.686534	0.76008	0.136634	0.447063	0.53229
NAT60_RS07720	DUF3169 family protein	-0.12217	0.366735	0.470015	-0.247162	0.0987873	0.154522	-0.3401	0.0223898	0.0407146
NAT60_RS03875	NAD(P)H-dependent oxidoreductase	-0.12195	0.481081	0.579904	1.15353	7.26341e-12	8.12567e-11	3.41483	1.17796e-104	2.50382e-102
NAT60_RS08620	GntR family transcriptional regulator	-0.121852	0.360483	0.462822	0.21988	0.136379	0.202714	-0.27619	0.062261	0.0998368
NAT60_RS09415	bifunctional methylenetetrahydrofolate dehydrogenase/methenyltetrahydrofolate cyclohydrolase	-0.120462	0.353389	0.454935	0.412162	0.00436248	0.00995874	-1.31412	2.01069e-19	2.44997e-18
NAT60_RS03985	DMT family transporter	-0.120299	0.3066	0.403944	-0.342527	0.00907255	0.0190305	0.69683	7.02481e-08	3.20727e-07
NAT60_RS08475	ribonuclease HII	-0.120063	0.357231	0.458954	0.00356681	0.980404	0.988152	-0.407266	0.00511122	0.011011
NAT60_RS00495	M15 family metallopeptidase	-0.119429	0.309721	0.407214	-0.596428	5.79552e-06	2.62721e-05	-0.329215	0.0121216	0.0237346
NAT60_RS06355	TrkH family potassium uptake protein	-0.119056	0.352139	0.453631	0.259471	0.06874	0.113656	0.388041	0.00642852	0.0134992
rpsG	30S ribosomal protein S7	-0.117153	0.489737	0.587378	0.77801	4.03165e-05	0.000151226	-0.764781	5.51394e-05	0.000170682
secG	preprotein translocase subunit SecG	-0.116981	0.71633	0.791189	0.473967	0.186912	0.262142	-1.47486	4.44868e-05	0.000139058
NAT60_RS10325	restriction endonuclease subunit S	-0.115963	0.526466	0.620918	-0.243656	0.232631	0.314949	0.23723	0.242074	0.319151
NAT60_RS04120	glucosamine-6-phosphate deaminase	-0.115882	0.759406	0.826577	-0.484782	0.251818	0.336637	0.812199	0.0548515	0.0896845
mutY	A/G-specific adenine glycosylase	-0.115664	0.216885	0.308936	0.059462	0.569308	0.654893	0.852101	2.92998e-16	2.7209e-15
NAT60_RS02490	hypothetical protein	-0.114471	0.710918	0.786574	0.499185	0.14393	0.210986	-0.470813	0.171602	0.239069
NAT60_RS07420	ADP-ribosylglycohydrolase family protein	-0.114422	0.456509	0.555536	-0.627319	0.000292346	0.000916815	1.00868	8.1965e-10	4.55811e-09
NAT60_RS05535	teichoic acid D-Ala incorporation-associated protein DltX	-0.11404	0.782254	0.844258	0.196703	0.668253	0.743237	-0.0181708	0.968424	0.983331
NAT60_RS03075	type-2 restriction enzyme DpnI	-0.113461	0.563238	0.655398	0.434474	0.0455998	0.0790148	-0.877221	6.79243e-05	0.00020724
NAT60_RS03840	polysaccharide deacetylase family protein	-0.10945	0.524275	0.619863	-0.29529	0.12435	0.186867	0.890001	3.5732e-06	1.31453e-05
glmS	glutamine--fructose-6-phosphate transaminase (isomerizing)	-0.107643	0.693781	0.773016	0.585958	0.0551972	0.0937765	-1.17104	0.000127812	0.000366574
NAT60_RS02605	threonine/serine exporter ThrE family protein	-0.107547	0.323041	0.422371	-0.0466608	0.700049	0.76864	-1.26167	9.87238e-25	1.61418e-23
NAT60_RS06845	hypothetical protein	-0.107343	0.698071	0.776062	-1.68683	6.59701e-07	3.59547e-06	0.934684	0.0014593	0.0035472
rlmN	23S rRNA (adenine(2503)-C(2))-methyltransferase RlmN	-0.104365	0.366823	0.470015	0.0569779	0.657998	0.734822	0.665264	2.06561e-07	9.00118e-07
murA	UDP-N-acetylglucosamine 1-carboxyvinyltransferase	-0.103697	0.403723	0.506108	-0.00756618	0.956506	0.968146	0.157873	0.254867	0.332579
NAT60_RS07725	CPBP family intramembrane metalloprotease	-0.102255	0.487288	0.586278	-0.399109	0.0151786	0.0304049	0.0771505	0.633144	0.706754
fusA	elongation factor G	-0.1014	0.571731	0.662861	0.287691	0.151237	0.219678	-0.688934	0.000589285	0.00152338
rnc	ribonuclease III	-0.0996904	0.484467	0.583251	0.0880665	0.575504	0.659246	-0.666913	2.90592e-05	9.35863e-05
NAT60_RS03825	DEAD/DEAH box helicase	-0.0991273	0.281389	0.378816	-0.340039	0.00093789	0.00254118	0.889997	2.29208e-18	2.53453e-17
NAT60_RS07715	hypothetical protein	-0.098482	0.727133	0.799889	0.110916	0.717541	0.781714	0.0918371	0.762716	0.820513
coiA	competence protein CoiA	-0.0980354	0.835802	0.881902	3.05626	1.86556e-12	2.2877e-11	-1.28076	0.0264381	0.0470475
NAT60_RS06935	DUF1146 family protein	-0.0957074	0.798048	0.856235	0.257618	0.535437	0.621914	0.39089	0.346069	0.427392
NAT60_RS03055	glyoxalase	-0.0940969	0.284853	0.382134	-0.239829	0.0145811	0.0294858	0.194048	0.0470826	0.0790079
NAT60_RS09055	UDP-galactopyranose mutase	-0.0936597	0.769375	0.834484	-0.640585	0.0729196	0.118922	0.593086	0.0966184	0.146006
NAT60_RS00190	DUF438 domain-containing protein	-0.093655	0.618185	0.706867	-0.321151	0.126207	0.189063	-0.412574	0.0493937	0.0822368
NAT60_RS06300	GNAT family N-acetyltransferase	-0.09318	0.55878	0.651797	-0.479168	0.00718104	0.0154441	0.337412	0.0571677	0.0929157
rnpA	ribonuclease P protein component	-0.0923266	0.535353	0.628686	-0.279422	0.0928807	0.146722	-1.18839	1.35961e-12	9.49249e-12
NAT60_RS02460	ATP-binding cassette domain-containing protein	-0.0921202	0.765848	0.831952	-1.36667	9.51055e-05	0.000330794	0.631743	0.0655176	0.104446
ptsP	phosphoenolpyruvate--protein phosphotransferase	-0.091731	0.443934	0.544789	-0.0516483	0.699795	0.76864	-1.33769	1.84102e-23	2.75146e-22
NAT60_RS09060	nucleotide sugar dehydrogenase	-0.0912848	0.698172	0.776062	-0.733544	0.0053242	0.0119265	0.424406	0.106702	0.158603
NAT60_RS03510	CPBP family intramembrane metalloprotease	-0.0909602	0.443959	0.544789	0.456755	0.000395552	0.00118603	-0.218193	0.0950228	0.143926
NAT60_RS04860	McrB family protein	-0.0903767	0.482912	0.581745	-0.0252549	0.857925	0.897326	-0.566535	7.79262e-05	0.000234391
NAT60_RS07185	DUF4651 domain-containing protein	-0.0876244	0.447261	0.547066	0.0166404	0.8954	0.929409	-0.138561	0.272727	0.352042
NAT60_RS05635	iron-containing alcohol dehydrogenase	-0.0870125	0.75423	0.8226	-1.2824	6.81784e-05	0.000245622	2.07937	3.24427e-12	2.21653e-11
NAT60_RS05285	ATP-binding cassette domain-containing protein	-0.0854777	0.679812	0.761405	0.177063	0.444196	0.537135	-1.19178	2.7092e-07	1.15685e-06
NAT60_RS10485	fibronectin-binding SSURE repeat-containing protein	-0.0852803	0.772491	0.837267	-2.28526	7.35757e-11	7.21796e-10	4.24641	8.68725e-40	2.68044e-38
coaD	pantetheine-phosphate adenylyltransferase	-0.0848651	0.536192	0.6289	-0.172729	0.258623	0.344291	0.344211	0.0234628	0.042464
NAT60_RS00420	ribonuclease J	-0.0846584	0.590208	0.680982	-0.0881394	0.615937	0.695976	-0.776617	9.95685e-06	3.41965e-05
NAT60_RS08780	DUF1033 family protein	-0.0845652	0.605475	0.694409	0.267703	0.141722	0.208711	-0.195422	0.284147	0.363109
NAT60_RS09175	metal-sensitive transcriptional regulator	-0.08297	0.548883	0.641818	-1.04528	4.49226e-11	4.57111e-10	0.480927	0.00141787	0.00347296
NAT60_RS05010	LemA family protein	-0.0825195	0.449219	0.548408	-0.348644	0.00423291	0.00967449	-1.69084	2.57119e-43	1.02473e-41
NAT60_RS03880	FAD:protein FMN transferase	-0.0824438	0.733499	0.805039	1.40357	6.25022e-08	4.05311e-07	2.78059	2.03695e-27	3.71113e-26
NAT60_RS01125	hypothetical protein	-0.0823615	0.82315	0.87337	0.208305	0.586147	0.669432	0.687262	0.0567396	0.0924556
yqeK	bis(5'-nucleosyl)-tetraphosphatase (symmetrical) YqeK	-0.0823002	0.652537	0.736897	-0.327343	0.109106	0.168731	0.460286	0.023957	0.0432356
NAT60_RS10025	argininosuccinate synthase	-0.0799607	0.530935	0.624649	0.210142	0.123501	0.186029	0.0700365	0.606202	0.683764
NAT60_RS04450	CPBP family intramembrane metalloprotease	-0.0786613	0.882142	0.917554	0.527007	0.339978	0.433007	0.638992	0.239313	0.315946
tenA	thiaminase II	-0.0779373	0.798027	0.856235	0.293401	0.374869	0.468709	1.66058	2.12373e-07	9.23338e-07
NAT60_RS04545	DeoR/GlpR family DNA-binding transcription regulator	-0.0778908	0.458897	0.557024	-0.307902	0.00872938	0.0184116	-0.101102	0.387106	0.470778
phoU	phosphate signaling complex protein PhoU	-0.0769376	0.311635	0.408887	-0.276567	0.00112386	0.00297363	-0.0167986	0.842597	0.88226
aroD	type I 3-dehydroquinate dehydratase	-0.0767614	0.256311	0.35199	-0.0111852	0.881239	0.916699	-0.344337	4.50743e-06	1.6393e-05
NAT60_RS02535	ABC transporter permease	-0.0752433	0.400231	0.502389	-0.608156	1.21485e-09	1.04216e-08	-1.26117	2.51152e-36	6.86361e-35
NAT60_RS04475	ABC transporter ATP-binding protein	-0.0748581	0.677785	0.760026	-2.71124	1.35757e-39	1.85502e-37	0.650387	0.00119657	0.00298441
gndA	NADP-dependent phosphogluconate dehydrogenase	-0.0742637	0.525675	0.620751	-0.406535	0.00188801	0.00466637	-0.706267	6.74146e-08	3.09267e-07
NAT60_RS08545	YjjG family noncanonical pyrimidine nucleotidase	-0.0739949	0.748209	0.816966	-0.177995	0.489102	0.580789	-1.56792	1.6767e-09	9.13826e-09
pepV	dipeptidase PepV	-0.0725139	0.592115	0.68277	-0.0575512	0.703624	0.770553	-0.00358622	0.981084	0.989734
NAT60_RS03885	FAD-dependent oxidoreductase	-0.0721861	0.301979	0.39923	-0.0282544	0.717551	0.781714	-1.14275	3.39007e-48	1.50819e-46
NAT60_RS00605	hypothetical protein	-0.0719896	0.613072	0.70144	-0.37254	0.0188361	0.0369196	0.655565	8.92114e-06	3.0861e-05
NAT60_RS06390	hypothetical protein	-0.0715774	0.667256	0.750859	-0.215015	0.243913	0.327673	0.109211	0.5465	0.627901
NAT60_RS05970	bifunctional Cof-type HAD-IIB family hydrolase/peptidylprolyl isomerase	-0.0708439	0.477127	0.577687	0.63952	8.38553e-09	6.31556e-08	-0.722101	9.29208e-11	5.62524e-10
NAT60_RS07280	ABC transporter substrate-binding protein	-0.0704142	0.8094	0.863026	-0.524505	0.108482	0.168037	-0.089527	0.782875	0.83527
NAT60_RS02950	LacI family transcriptional regulator	-0.0701134	0.782688	0.844258	-0.997032	0.000485362	0.00141109	0.724604	0.0102571	0.0205134
alr	alanine racemase	-0.069742	0.56059	0.652713	0.452071	0.000695057	0.00192702	0.38174	0.00416392	0.00913483
NAT60_RS09330	cytidine deaminase	-0.0696418	0.382854	0.487292	-0.619383	4.69391e-12	5.37692e-11	0.094705	0.283618	0.362918
NAT60_RS01940	sugar-binding transcriptional regulator	-0.0690995	0.686171	0.765837	-0.609876	0.0015134	0.00385504	0.482775	0.00994221	0.0200205
NAT60_RS08480	ClC family H(+)/Cl(-) exchange transporter	-0.0665509	0.637878	0.724621	0.184596	0.242256	0.325904	-0.386741	0.0143694	0.0274887
NAT60_RS05495	helix-turn-helix domain-containing protein	-0.0662637	0.73235	0.804239	0.140042	0.517501	0.604886	0.912341	2.4284e-05	8.00953e-05
NAT60_RS02205	hypothetical protein	-0.0647189	0.800067	0.857919	-1.41919	9.49633e-06	4.09155e-05	-0.588859	0.0386489	0.0666083
NAT60_RS08775	GspE/PulE family protein	-0.0646951	0.831689	0.878532	0.690022	0.0275156	0.0508083	0.527463	0.0911248	0.139013
NAT60_RS01120	peptidylprolyl isomerase	-0.0638238	0.6061	0.694709	0.295385	0.0323597	0.0584001	-1.08256	6.03237e-15	5.08367e-14
NAT60_RS00780	ThiF family adenylyltransferase	-0.0637594	0.681197	0.762064	-0.812646	3.32444e-06	1.58411e-05	-0.0565546	0.742682	0.802991
NAT60_RS03175	3'-5' exonuclease	-0.0619668	0.530499	0.62452	-0.198064	0.071079	0.116416	-0.0653279	0.548046	0.62879
NAT60_RS04750	formate--tetrahydrofolate ligase	-0.0613502	0.700081	0.777281	-0.0372541	0.834042	0.880045	0.957947	6.56436e-08	3.02593e-07
rimM	ribosome maturation factor RimM	-0.0606679	0.653704	0.737779	-0.656043	1.45851e-05	5.95132e-05	-0.436205	0.00389242	0.00862719
NAT60_RS05110	hypothetical protein	-0.060029	0.782914	0.844258	-0.128733	0.596513	0.679648	-0.593952	0.0147452	0.0281232
dnaN	DNA polymerase III subunit beta	-0.059222	0.597679	0.687528	-0.765183	1.26918e-09	1.07909e-08	-0.148735	0.233773	0.31121
NAT60_RS00460	nitroreductase family protein	-0.0582626	0.660121	0.744583	0.123508	0.403585	0.496181	-0.0783277	0.596321	0.674283
NAT60_RS06380	PTS sugar transporter subunit IIC	-0.0545718	0.854789	0.896007	0.205506	0.517332	0.604886	-0.664137	0.0472933	0.0792225
NAT60_RS09070	glycosyltransferase	-0.0536557	0.787062	0.847776	-0.598873	0.00701525	0.0151299	0.0495573	0.823323	0.867192
pspA	pneumococcal surface protein A	-0.053515	0.723078	0.796839	-1.2192	5.30155e-13	6.85261e-12	1.47856	1.94206e-18	2.15998e-17
NAT60_RS05475	isoprenylcysteine carboxyl methyltransferase family protein	-0.0534322	0.649072	0.734284	-0.00715841	0.956245	0.968146	0.217608	0.0936508	0.142186
NAT60_RS08805	DUF975 family protein	-0.0521743	0.612735	0.70144	0.207629	0.0687393	0.113656	0.310432	0.00630169	0.0132581
NAT60_RS01730	hypothetical protein	-0.0521661	0.901782	0.928578	-1.65444	0.000578437	0.00163449	0.465884	0.321053	0.40221
NAT60_RS09620	membrane protein	-0.0518075	0.809792	0.863026	0.836632	0.000492954	0.00142882	0.765893	0.00142077	0.00347561
NAT60_RS07825	DMT family transporter	-0.051453	0.769488	0.834484	-0.287244	0.143173	0.210199	0.926465	2.1036e-06	7.93725e-06
NAT60_RS02470	hypothetical protein	-0.0495547	0.895748	0.925751	-0.948264	0.0256304	0.0480697	0.495402	0.238678	0.315583
NAT60_RS06385	ROK family transcriptional regulator	-0.0485347	0.804825	0.860609	0.486449	0.0254062	0.0476959	-1.75853	5.13973e-15	4.38942e-14
thiI	tRNA 4-thiouridine(8) synthase ThiI	-0.0479759	0.737138	0.808106	0.212608	0.18251	0.256722	-0.0691286	0.664764	0.735082
rsfS	ribosome silencing factor	-0.046322	0.786909	0.847776	-0.447136	0.0196301	0.0382798	0.342784	0.0726866	0.113882
NAT60_RS04470	ABC transporter ATP-binding protein/permease	-0.0458479	0.825197	0.874572	-2.71042	5.87937e-31	3.87836e-29	0.446121	0.0542813	0.0888281
NAT60_RS01990	type I toxin-antitoxin system Fst family toxin	-0.0458425	0.824492	0.874309	0.235079	0.303328	0.393668	-2.24865	8.37867e-20	1.0545e-18
NAT60_RS03065	purine permease	-0.0452569	0.887917	0.919646	0.751	0.0337515	0.060569	0.48826	0.167722	0.234542
NAT60_RS06795	universal stress protein	-0.0429098	0.926187	0.949141	-0.71327	0.168481	0.240167	-0.343522	0.507038	0.590361
NAT60_RS05390	YigZ family protein	-0.0428158	0.774183	0.838626	-0.288297	0.0836436	0.134012	0.302388	0.0677319	0.107707
NAT60_RS04605	PTS sugar transporter subunit IIB	-0.0428026	0.940823	0.959958	-0.768849	0.258903	0.344424	3.24761	3.09514e-10	1.7997e-09
NAT60_RS00195	DUF1912 family protein	-0.0394924	0.829371	0.877537	-0.31665	0.121481	0.183566	-0.715788	0.000499389	0.00131047
NAT60_RS00710	LysR family transcriptional regulator	-0.03716	0.669112	0.752505	0.243944	0.0102665	0.0212552	0.463818	8.0633e-07	3.26112e-06
NAT60_RS04030	MptD family putative ECF transporter S component	-0.0361543	0.861557	0.900633	-0.840501	0.00055433	0.00157101	0.0443127	0.840332	0.880853
NAT60_RS01715	hypothetical protein	-0.0352148	0.874603	0.911283	-0.426649	0.0876417	0.139809	-0.103038	0.675854	0.744763
NAT60_RS07060	MATE family efflux transporter	-0.034206	0.833272	0.879718	0.116501	0.521166	0.608157	0.440938	0.0151429	0.0287956
NAT60_RS02580	hydroxymethylglutaryl-CoA reductase, degradative	-0.0302416	0.802953	0.859569	0.48795	0.000308097	0.000955251	-0.312455	0.0210168	0.0385107
celB	PTS cellobiose transporter subunit IIC	-0.027764	0.903293	0.9294	-1.59677	2.66718e-09	2.11714e-08	-0.647901	0.0113534	0.0224836
NAT60_RS02575	LacI family DNA-binding transcriptional regulator	-0.0271354	0.864902	0.903143	-0.164433	0.353019	0.446564	0.0572876	0.743358	0.802991
NAT60_RS06010	NAD(P)H-dependent oxidoreductase	-0.0265401	0.883884	0.917853	0.0139305	0.945307	0.960384	0.242777	0.231666	0.308834
NAT60_RS02885	A24 family peptidase	-0.0233908	0.926428	0.949141	-0.0255079	0.925877	0.949707	3.66553	2.28205e-52	1.21266e-50
NAT60_RS08415	glycerate kinase	-0.0229673	0.900716	0.928378	0.809434	2.22389e-05	8.75372e-05	0.0597475	0.760834	0.819072
NAT60_RS06305	chromosome partitioning protein ParB	-0.0226727	0.827439	0.876462	-0.407829	0.000456855	0.00134663	0.207182	0.0715802	0.112424
NAT60_RS01110	VanZ family protein	-0.021684	0.872711	0.910304	0.311859	0.0353109	0.0630127	0.829049	1.38625e-08	7.02268e-08
dltC	D-alanine--poly(phosphoribitol) ligase subunit DltC	-0.0208077	0.89942	0.928043	-0.92128	6.43817e-07	3.51892e-06	0.908413	6.5525e-07	2.6784e-06
NAT60_RS07540	GNAT family N-acetyltransferase	-0.0206519	0.88254	0.917554	0.167263	0.279036	0.366664	-0.383015	0.0138142	0.0265861
NAT60_RS02485	hypothetical protein	-0.0194208	0.940177	0.959958	0.194751	0.495593	0.585394	-0.198654	0.488561	0.572399
NAT60_RS08035	cell division protein SepF	-0.0187803	0.857344	0.8977	-0.270787	0.0204063	0.0396317	0.159407	0.17171	0.239069
NAT60_RS00715	YqgQ family protein	-0.0170477	0.926786	0.949141	-0.32753	0.114052	0.174685	-0.774868	0.000198714	0.000553332
pbp1b	penicillin-binding protein PBP1B	-0.0169042	0.887144	0.919343	-0.00379662	0.97724	0.985483	-0.55316	3.2686e-05	0.000104388
NAT60_RS00750	bacteriocin-associated integral membrane family protein	-0.0163064	0.958694	0.970874	-0.234766	0.504485	0.592801	0.633739	0.0704207	0.110785
NAT60_RS00775	hypothetical protein	-0.0158301	0.904137	0.9294	-0.65298	1.03198e-05	4.38705e-05	-0.173084	0.234938	0.312325
NAT60_RS08115	bifunctional (p)ppGpp synthetase/guanosine-3',5'-bis(diphosphate) 3'-pyrophosphohydrolase	-0.0134101	0.904046	0.9294	-0.28049	0.0240827	0.045614	0.0794759	0.522203	0.60434
NAT60_RS06030	YczI family protein	-0.0124522	0.945976	0.962071	-0.565185	0.00635902	0.0139241	-0.341677	0.0936304	0.142186
NAT60_RS09315	ABC transporter permease	-0.0121935	0.941015	0.959958	-0.846118	4.47209e-06	2.08661e-05	0.592663	0.00127721	0.00316901
NAT60_RS09080	glycosyltransferase family 4 protein	-0.0119828	0.946566	0.962158	-0.203912	0.307608	0.398142	0.0328987	0.869201	0.905555
rpmH	50S ribosomal protein L34	-0.00961067	0.963995	0.974695	0.349911	0.141172	0.20822	-1.02053	1.84192e-05	6.13866e-05
recA	recombinase RecA	-0.00874283	0.959388	0.971063	0.167611	0.382404	0.476279	-0.0356476	0.852625	0.889837
NAT60_RS00490	HIT family protein	-0.00800295	0.956651	0.969833	-0.309561	0.0599364	0.100754	-0.210533	0.199868	0.273105
NAT60_RS08150	metal-dependent transcriptional regulator	-0.00789648	0.926814	0.949141	0.498865	1.44436e-07	8.94195e-07	0.310872	0.00104509	0.00262715
NAT60_RS04855	McrC family protein	-0.00769309	0.96922	0.978531	-0.258799	0.2438	0.327673	-0.439658	0.047471	0.0794506
NAT60_RS05335	energy-coupling factor transporter ATPase	-0.00705843	0.960823	0.972002	-0.531097	0.000965472	0.00260134	-0.344479	0.0317073	0.0555459
lysS	lysine--tRNA ligase	-0.00616902	0.965751	0.975954	0.52167	0.00115324	0.0030346	-0.91162	1.40697e-08	7.08299e-08
NAT60_RS00180	hypothetical protein	-0.00577744	0.983067	0.990714	-0.0725636	0.807609	0.85688	-0.386144	0.198104	0.270889
NAT60_RS07385	hypothetical protein	-0.00536486	0.969324	0.978531	-1.52157	1.02122e-19	2.75154e-18	0.838664	2.19917e-08	1.07322e-07
NAT60_RS08420	YueI family protein	-0.00185931	0.994053	0.998752	1.09362	6.21204e-05	0.000225496	-0.970909	0.000571174	0.00148257
nagA	N-acetylglucosamine-6-phosphate deacetylase	-0.00160469	0.994856	0.999034	-0.348672	0.21026	0.288129	1.6491	3.09218e-09	1.64772e-08
rplL	50S ribosomal protein L7/L12	-0.000761178	0.998622	1	0.480482	0.329425	0.42173	-2.44938	6.75544e-07	2.75547e-06
NAT60_RS02700	YqeG family HAD IIIA-type phosphatase	-0.000668258	0.997607	1	0.043848	0.860158	0.898679	0.561086	0.0240494	0.0433614
NAT60_RS10300	hypothetical protein	-0.000323664	0.999506	1	0.379936	0.493823	0.584546	0.0113801	0.983799	0.99053
NAT60_RS06690	transposase	0	1	1	0	1	1	2.05186	0.644483	0.715967
NAT60_RS09990	NA	0	1	1	2.257	0.611743	0.692054	0	1	1
shp3	peptide pheromone SHP3	0	1	1	3.58959	0.132199	0.196807	3.41312	0.151979	0.216483
divIB	cell division protein DivIB	0.000322274	0.997114	1	-0.431273	1.51252e-05	6.11722e-05	-0.390792	8.64936e-05	0.000257729
NAT60_RS07845	rhomboid family intramembrane serine protease	0.000415151	0.99811	1	0.161371	0.408538	0.500342	-0.853894	1.38706e-05	4.68806e-05
def	peptide deformylase	0.00188004	0.987275	0.993507	-0.113864	0.38733	0.480832	0.15521	0.238246	0.315408
NAT60_RS00485	M42 family metallopeptidase	0.00324717	0.979163	0.987422	-0.259693	0.0616446	0.103263	-0.416646	0.00271091	0.00621819
metG	methionine--tRNA ligase	0.00370169	0.957378	0.970055	0.0527364	0.495085	0.585351	0.0662999	0.390683	0.474826
eno	phosphopyruvate hydratase	0.00381231	0.983464	0.990714	-0.116186	0.572074	0.656448	-1.21993	2.99375e-09	1.59973e-08
rpsR	30S ribosomal protein S18	0.00409709	0.990018	0.995744	1.29981	0.000382143	0.00115124	-1.85139	4.4234e-07	1.85569e-06
NAT60_RS05755	LPXTG cell wall anchor domain-containing protein	0.00591721	0.993346	0.998566	-0.782667	0.35175	0.445332	1.34929	0.0486291	0.081105
NAT60_RS00635	response regulator transcription factor	0.0060734	0.941391	0.959958	0.0584096	0.523396	0.610151	0.420683	3.52024e-06	1.29754e-05
NAT60_RS06945	DNA-directed RNA polymerase subunit beta	0.00683333	0.950738	0.96532	-0.103789	0.396724	0.490584	0.232183	0.0538106	0.0881842
NAT60_RS01860	adenylate kinase	0.00825877	0.985376	0.992118	0.346797	0.491029	0.582355	0.0524054	0.917119	0.944776
NAT60_RS09310	ABC transporter permease	0.00910578	0.936164	0.957179	-0.919889	5.3672e-13	6.87593e-12	0.722852	1.14995e-08	5.88196e-08
dltA	D-alanine--poly(phosphoribitol) ligase subunit DltA	0.0110109	0.945091	0.962071	-0.345623	0.0531614	0.0908015	0.616366	0.000558712	0.00145615
NAT60_RS05330	energy-coupling factor ABC transporter ATP-binding protein	0.0133106	0.892681	0.924079	-0.638798	7.9858e-09	6.03827e-08	-0.477645	1.46705e-05	4.94966e-05
mnmE	tRNA uridine-5-carboxymethylaminomethyl(34) synthesis GTPase MnmE	0.013668	0.944356	0.961956	0.346118	0.11353	0.174234	0.131203	0.548589	0.62879
NAT60_RS10035	helix-turn-helix transcriptional regulator	0.0146574	0.938695	0.959254	0.142942	0.492153	0.583327	-0.578171	0.00673434	0.0141104
uvrB	excinuclease ABC subunit UvrB	0.0151039	0.886249	0.918993	0.153703	0.191787	0.267802	-0.154727	0.189049	0.25962
NAT60_RS08615	ABC transporter ATP-binding protein	0.015754	0.936133	0.957179	0.175153	0.412432	0.503498	0.46326	0.0269817	0.0479256
NAT60_RS09550	nuclear transport factor 2 family protein	0.0172208	0.89706	0.926606	0.265975	0.0736323	0.119982	0.736327	7.21074e-07	2.92869e-06
NAT60_RS05860	GNAT family N-acetyltransferase	0.0173593	0.948168	0.963275	0.887943	0.00280689	0.00668691	-0.282148	0.34399	0.425648
NAT60_RS02650	Txe/YoeB family addiction module toxin	0.0174503	0.917402	0.942024	-0.156962	0.397496	0.491221	-0.523525	0.00527168	0.0112873
NAT60_RS01305	HAD family hydrolase	0.0177967	0.893719	0.924235	0.231265	0.118766	0.180603	-0.13223	0.37296	0.456477
NAT60_RS03955	CapA family protein	0.0183099	0.942532	0.960609	-0.058306	0.836927	0.880441	-0.35763	0.207141	0.281635
NAT60_RS08275	Pr6Pr family membrane protein	0.0199576	0.951191	0.96532	1.35575	0.000195271	0.000646287	-1.34702	0.000225172	0.00062158
trmFO	methylenetetrahydrofolate--tRNA-(uracil(54)-C(5))-methyltransferase (FADH(2)-oxidizing) TrmFO	0.020298	0.873244	0.910362	0.221616	0.118509	0.1805	-0.00565276	0.968241	0.983331
pta	phosphate acetyltransferase	0.020304	0.8836	0.917853	-0.121949	0.431276	0.523164	-0.0207438	0.893423	0.925273
NAT60_RS08345	DegV family protein	0.022163	0.845948	0.889664	-0.286152	0.024813	0.0467658	0.230301	0.0700231	0.110432
NAT60_RS09320	ABC transporter ATP-binding protein	0.0229848	0.855658	0.896426	-0.766915	5.99534e-08	3.91436e-07	0.455521	0.00122608	0.00305402
NAT60_RS02685	nicotinate-nucleotide adenylyltransferase	0.0237234	0.878791	0.91465	-0.0981231	0.572341	0.656448	0.5569	0.0013245	0.00327785
NAT60_RS08465	hypothetical protein	0.0240197	0.954339	0.968001	-0.150692	0.747611	0.807099	-0.521909	0.265735	0.344178
NAT60_RS03490	RluA family pseudouridine synthase	0.0245452	0.793164	0.852907	-0.60378	9.00315e-09	6.70157e-08	0.273153	0.00855237	0.0174794
NAT60_RS05605	PTS sugar transporter subunit IIB	0.0249113	0.945977	0.962071	-1.24089	0.00718516	0.0154441	2.63478	7.66033e-14	5.70203e-13
NAT60_RS01575	sensor histidine kinase	0.0251995	0.921963	0.9462	0.280067	0.329668	0.42173	0.0996123	0.728806	0.791713
mreD	rod shape-determining protein MreD	0.0256398	0.907253	0.932102	-0.90373	0.000257411	0.000823456	-0.38264	0.119538	0.174963
gmk	guanylate kinase	0.0261223	0.831408	0.878532	0.215359	0.11547	0.176152	-0.779672	1.3904e-08	7.02268e-08
NAT60_RS04665	bacteriocin immunity protein	0.0288803	0.680634	0.76188	-0.271636	0.00052777	0.00150915	-0.40226	2.75075e-07	1.17198e-06
NAT60_RS06930	PDZ domain-containing protein	0.0294755	0.778613	0.841043	-0.345608	0.00319876	0.00756282	0.478759	4.07879e-05	0.000128124
aspS	aspartate--tRNA ligase	0.0302436	0.80952	0.863026	-0.201058	0.151698	0.219718	-0.372468	0.00791103	0.0163609
vicK	cell wall metabolism sensor histidine kinase VicK	0.031598	0.671667	0.754049	-0.343678	3.73695e-05	0.000141002	0.631885	2.8365e-14	2.22386e-13
NAT60_RS02585	hydroxymethylglutaryl-CoA synthase	0.0320994	0.731378	0.803634	0.384928	0.000221607	0.000720975	-0.51673	7.68643e-07	3.11529e-06
NAT60_RS09555	ABC transporter ATP-binding protein	0.0325559	0.819105	0.870941	0.12623	0.427456	0.51919	0.870927	4.27593e-08	2.02974e-07
NAT60_RS06195	cysteine hydrolase	0.0330867	0.886327	0.918993	0.0638354	0.804988	0.854574	0.234335	0.364458	0.446642
NAT60_RS01115	ATP-binding cassette domain-containing protein	0.0334988	0.820251	0.870941	0.38233	0.0200408	0.039001	0.806359	9.01892e-07	3.60009e-06
recR	recombination mediator RecR	0.0353434	0.730349	0.802964	-0.652278	1.42051e-08	1.02159e-07	0.445708	9.14949e-05	0.000270525
NAT60_RS10115	DUF2969 domain-containing protein	0.0355753	0.802522	0.859569	-0.359966	0.0236696	0.0449205	-2.26485	3.83154e-43	1.49587e-41
tuf	elongation factor Tu	0.0358312	0.841917	0.886888	0.358331	0.0744261	0.121069	-1.51348	4.90284e-14	3.70717e-13
NAT60_RS00665	N-acetylmuramoyl-L-alanine amidase family protein	0.0370838	0.670592	0.753284	-0.28456	0.00349483	0.00817312	0.26437	0.00630248	0.0132581
NAT60_RS02795	type II toxin-antitoxin system HicA family toxin	0.0379745	0.768335	0.83418	-0.783222	6.18208e-08	4.02255e-07	-0.759375	1.44781e-07	6.39644e-07
NAT60_RS02675	cysteine hydrolase	0.0389906	0.743931	0.813788	-0.195348	0.142723	0.209892	0.718491	5.51828e-08	2.55604e-07
NAT60_RS02090	rRNA pseudouridine synthase	0.0397296	0.831119	0.878532	-0.0980417	0.63729	0.716796	0.495463	0.0167238	0.031304
dltB	D-alanyl-lipoteichoic acid biosynthesis protein DltB	0.0399054	0.794833	0.854222	-0.608361	0.000393395	0.00118142	0.878594	2.9556e-07	1.25646e-06
hk06	two-component system sensor histidine kinase HK06	0.0400004	0.631514	0.719527	-0.381425	4.39404e-05	0.000164039	0.444011	1.40847e-06	5.43228e-06
NAT60_RS00790	ABC transporter permease	0.0405926	0.801579	0.85906	-0.828183	6.16462e-06	2.76829e-05	0.365254	0.0398549	0.0684403
NAT60_RS07435	hypothetical protein	0.0434146	0.819763	0.870941	-0.603862	0.0048348	0.0109455	0.705105	0.000772391	0.00197538
ccpA	catabolite control protein A	0.0435277	0.901881	0.928578	-0.172482	0.662132	0.738576	-0.413274	0.295102	0.374855
hpt	hypoxanthine phosphoribosyltransferase	0.0440179	0.852487	0.894083	0.104912	0.691701	0.762825	-1.13962	1.68979e-05	5.65134e-05
NAT60_RS05960	tRNA1(Val) (adenine(37)-N6)-methyltransferase	0.0448233	0.685861	0.765837	0.3644	0.00312831	0.0074065	1.3688	7.29003e-29	1.42892e-27
NAT60_RS00600	class I SAM-dependent methyltransferase	0.0448769	0.804224	0.860448	0.0416684	0.836213	0.880441	0.580001	0.0037865	0.00843257
NAT60_RS09065	oligosaccharide flippase family protein	0.0486221	0.858423	0.898339	-0.8019	0.00852583	0.018022	0.314254	0.302276	0.382591
rr06	two-component system response regulator RR06	0.0492546	0.567415	0.659056	-0.121603	0.203713	0.28117	0.544503	6.04975e-09	3.16207e-08
NAT60_RS10255	NA	0.0511947	0.816132	0.868332	1.85049	4.02039e-14	6.20242e-13	-3.11602	2.52987e-34	6.28526e-33
NAT60_RS02790	type II toxin-antitoxin system HicB family antitoxin	0.0537881	0.735428	0.806694	-0.0223843	0.899759	0.931911	0.946974	8.83532e-08	3.9676e-07
rpsE	30S ribosomal protein S5	0.0540203	0.815444	0.868083	0.686726	0.00793445	0.0168651	-0.246361	0.340996	0.423313
deoC	deoxyribose-phosphate aldolase	0.0541044	0.744501	0.813788	-0.383354	0.0389251	0.0688204	0.421863	0.0228166	0.0413727
NAT60_RS04800	CPBP family intramembrane metalloprotease	0.0554272	0.809391	0.863026	-0.688787	0.00741304	0.0158626	2.02307	2.75156e-15	2.41456e-14
NAT60_RS01945	PTS lactose/cellobiose transporter subunit IIA	0.0560127	0.87797	0.914293	0.0418571	0.915213	0.942234	1.39236	8.73726e-05	0.000259628
NAT60_RS08200	hypothetical protein	0.0566034	0.715221	0.790421	-0.237936	0.16919	0.240818	0.928825	3.27432e-08	1.57381e-07
nth	endonuclease III	0.0567782	0.640181	0.726374	0.293771	0.0300918	0.0547723	-1.28098	6.46668e-21	8.47313e-20
NAT60_RS07455	restriction endonuclease subunit S	0.0584395	0.89916	0.928043	-0.34847	0.49928	0.58813	0.326539	0.524485	0.606614
NAT60_RS08280	MFS transporter	0.0587759	0.837385	0.883086	1.55449	1.0974e-06	5.78328e-06	-0.818304	0.0106928	0.0212632
NAT60_RS01285	U32 family peptidase	0.0613241	0.739607	0.809885	0.32435	0.115439	0.176152	-0.256438	0.213574	0.288944
dnaX	DNA polymerase III subunit gamma/tau	0.0614227	0.575184	0.665586	-0.164237	0.179893	0.253457	0.242555	0.0472016	0.0791383
tyrS	tyrosine--tRNA ligase	0.0618998	0.758067	0.825844	0.263274	0.241155	0.324652	-2.16699	6.18024e-22	8.56725e-21
argH	argininosuccinate lyase	0.0625376	0.646505	0.732247	0.106811	0.476564	0.569081	0.0117733	0.937226	0.958265
gap	type I glyceraldehyde-3-phosphate dehydrogenase	0.0626145	0.533533	0.626934	-0.256583	0.0224865	0.0429737	-1.33868	1.12169e-32	2.52447e-31
prfA	peptide chain release factor 1	0.0637561	0.457457	0.556335	0.160123	0.0929757	0.146751	-0.272843	0.00431666	0.00944826
recG	ATP-dependent DNA helicase RecG	0.0653491	0.567103	0.659056	0.721451	1.43162e-08	1.02573e-07	0.183679	0.149228	0.213358
NAT60_RS00340	PucR family transcriptional regulator	0.0658076	0.674969	0.757312	0.472961	0.00692724	0.0149569	0.298451	0.0883714	0.135352
NAT60_RS02835	sugar ABC transporter substrate-binding protein	0.0662915	0.725525	0.798578	-0.685351	0.0015203	0.0038657	1.88767	1.08356e-21	1.4701e-20
NAT60_RS00985	NAD(P)/FAD-dependent oxidoreductase	0.0675584	0.443976	0.544789	0.673126	4.27612e-12	4.9577e-11	0.175754	0.0715103	0.112407
NAT60_RS03520	Cof-type HAD-IIB family hydrolase	0.0689275	0.581831	0.672127	0.0433341	0.755426	0.813699	2.35877	7.17331e-67	6.23752e-65
NAT60_RS02225	glutathione peroxidase	0.0694641	0.554927	0.648092	-0.337579	0.0104384	0.0215644	-0.183959	0.156198	0.221666
NAT60_RS02705	magnesium transporter CorA family protein	0.0698234	0.670481	0.753284	0.11334	0.536426	0.622683	0.477296	0.00917533	0.0186331
NAT60_RS02865	Asp23/Gls24 family envelope stress response protein	0.0705424	0.686084	0.765837	0.531804	0.00636884	0.0139241	3.15121	6.47863e-59	4.42629e-57
NAT60_RS04175	UPF0223 family protein	0.0722834	0.738507	0.809144	0.085254	0.717558	0.781714	0.501053	0.027922	0.0493668
rplP	50S ribosomal protein L16	0.0743869	0.806905	0.862235	1.17933	0.00052617	0.00150683	-0.286759	0.399332	0.482883
pabB	aminodeoxychorismate synthase component I	0.0767697	0.508245	0.604271	0.147037	0.256203	0.341307	0.213918	0.0982674	0.148137
tacF	type IV teichoic acid flippase TacF	0.0775436	0.692111	0.772016	0.219459	0.315531	0.407553	0.102792	0.638214	0.710696
NAT60_RS07075	hypothetical protein	0.0777542	0.863243	0.901902	-0.455848	0.376427	0.470043	0.97373	0.0288087	0.0508404
NAT60_RS09600	CynX/NimT family MFS transporter	0.0779074	0.575473	0.665586	0.659838	1.62985e-05	6.54879e-05	0.923321	1.35434e-09	7.42364e-09
NAT60_RS08540	hypothetical protein	0.0782843	0.813361	0.866347	-0.448656	0.226796	0.307922	-1.06272	0.00435238	0.00951555
pgsA	CDP-diacylglycerol--glycerol-3-phosphate 3-phosphatidyltransferase	0.0783242	0.528507	0.622558	-0.613015	1.12956e-05	4.76528e-05	-0.501767	0.000305	0.000819474
NAT60_RS07105	hypothetical protein	0.0785156	0.723127	0.796839	0.1949	0.40713	0.499257	1.22226	1.38144e-08	7.02268e-08
asnA	aspartate--ammonia ligase	0.08053	0.480247	0.579904	-0.221701	0.0821346	0.131815	-1.03594	5.02395e-16	4.59848e-15
NAT60_RS07270	ABC transporter ATP-binding protein	0.0807058	0.744853	0.813788	0.019801	0.942652	0.960146	0.638026	0.0187751	0.0347022
NAT60_RS02020	proline--tRNA ligase	0.0807604	0.704108	0.780846	-0.208032	0.381559	0.47614	-0.0235009	0.921247	0.946989
NAT60_RS06630	sodium:alanine symporter family protein	0.0810206	0.665698	0.749547	0.504715	0.0155107	0.0309958	-0.597366	0.0044207	0.00964287
NAT60_RS07710	helix-turn-helix transcriptional regulator	0.0811615	0.682327	0.762882	0.173413	0.415681	0.506819	-0.30685	0.158678	0.224663
mreC	rod shape-determining protein MreC	0.0818819	0.744873	0.813788	-0.777825	0.00576878	0.0127876	-0.326612	0.245476	0.323191
phtA	pneumococcal histidine triad protein PhtA	0.0820218	0.717881	0.792444	0.758014	0.0027827	0.00663753	-0.595401	0.0190148	0.0350437
NAT60_RS06835	bacteriocin-associated integral membrane family protein	0.0856892	0.697756	0.776062	-0.8959	0.000318291	0.000980499	0.575815	0.0185418	0.0343041
NAT60_RS10365	NA	0.0858316	0.970456	0.979157	0.331524	0.89377	0.928724	-2.33349	0.384642	0.468079
yycF	response regulator YycF	0.0862715	0.191199	0.279209	-0.0150133	0.838328	0.880955	0.742338	3.00339e-24	4.74834e-23
NAT60_RS02000	nucleotidyltransferase family protein	0.0869749	0.480897	0.579904	-0.419678	0.00240856	0.0058546	0.258954	0.058003	0.0941134
rpsN	30S ribosomal protein S14	0.0873524	0.709366	0.785766	0.836309	0.00140433	0.00361573	-0.517404	0.0483265	0.0806707
radA	DNA repair protein RadA	0.0880265	0.511512	0.606648	0.137303	0.358119	0.451334	0.0641578	0.667361	0.737103
NAT60_RS08520	hypothetical protein	0.0895906	0.761007	0.827633	-0.552034	0.095927	0.15054	0.075201	0.817482	0.863525
raiA	ribosome-associated translation inhibitor RaiA	0.0899662	0.774642	0.838647	-1.85689	1.29157e-07	8.02201e-07	-0.641127	0.0680299	0.108001
manA	mannose-6-phosphate isomerase, class I	0.0903759	0.412832	0.515838	-0.870533	3.4454e-12	4.09382e-11	-0.827672	2.76496e-11	1.77495e-10
NAT60_RS06515	Asp23/Gls24 family envelope stress response protein	0.0907862	0.396185	0.498948	0.122781	0.303652	0.393821	-0.80504	1.89878e-11	1.23611e-10
NAT60_RS03830	Gfo/Idh/MocA family oxidoreductase	0.0916717	0.218857	0.31082	0.0522528	0.52784	0.614528	0.793661	2.48393e-22	3.51566e-21
NAT60_RS05080	bifunctional oligoribonuclease/PAP phosphatase NrnA	0.0917742	0.30257	0.399735	-0.272989	0.00608891	0.013404	-0.394911	7.12302e-05	0.00021698
NAT60_RS03975	CppA family protein	0.0947161	0.574114	0.664818	-0.121741	0.517932	0.604886	-0.0967267	0.607145	0.684173
NAT60_RS04570	transcription antiterminator	0.0947487	0.630643	0.719221	-0.812982	0.000517568	0.00149337	0.416683	0.0421988	0.0719486
NAT60_RS09325	BMP family protein	0.0949306	0.216403	0.308478	-0.859924	1.47753e-23	5.4356e-22	-0.669482	6.46032e-15	5.42044e-14
NAT60_RS08175	response regulator transcription factor	0.0968419	0.630793	0.719221	-0.486893	0.0311392	0.0565173	0.000445455	0.998415	1
NAT60_RS02540	ABC transporter ATP-binding protein	0.0978792	0.222606	0.314975	-0.194564	0.0300809	0.0547723	-1.34495	2.33028e-50	1.11446e-48
NAT60_RS04780	8-oxo-dGTP diphosphatase	0.0985992	0.311626	0.408887	0.153235	0.155173	0.224203	-0.221101	0.0410402	0.0701608
pbp2b	penicillin-binding protein 2B	0.100802	0.24407	0.338583	-0.615286	2.16731e-10	1.9933e-09	0.269243	0.00527383	0.0112873
NAT60_RS04235	YhfC family glutamic-type intramembrane protease	0.100951	0.294184	0.391904	0.0492575	0.645319	0.723195	0.247176	0.0202255	0.0371676
NAT60_RS05580	DeoR/GlpR family DNA-binding transcription regulator	0.103164	0.693815	0.773016	-0.705485	0.0164665	0.0326091	0.683777	0.0188528	0.0348121
pstC	phosphate ABC transporter permease subunit PstC	0.103947	0.526154	0.620918	0.281985	0.123791	0.186319	0.191392	0.296154	0.375941
NAT60_RS05600	PTS sugar transporter subunit IIA	0.104014	0.795728	0.854704	-1.4293	0.0058779	0.0129993	2.35717	2.14718e-09	1.16361e-08
NAT60_RS00640	sensor histidine kinase	0.10482	0.282637	0.379962	0.0104953	0.923191	0.947968	0.721059	2.84968e-11	1.81111e-10
NAT60_RS05085	type B 50S ribosomal protein L31	0.105197	0.713656	0.789147	0.496807	0.121046	0.183053	-1.74571	5.27123e-08	2.44754e-07
NAT60_RS09615	DUF4097 domain-containing protein	0.106113	0.635633	0.722928	1.16653	2.99252e-06	1.44929e-05	0.909439	0.000270953	0.000737316
NAT60_RS04320	prephenate dehydrogenase	0.106598	0.480859	0.579904	0.0163933	0.922708	0.947968	-0.14243	0.399204	0.482883
NAT60_RS04370	hypothetical protein	0.107231	0.449896	0.548885	-0.851635	8.72582e-08	5.52731e-07	-0.253911	0.109253	0.162016
NAT60_RS08580	RluA family pseudouridine synthase	0.108687	0.513376	0.608481	0.643939	0.000483635	0.0014087	-0.20156	0.277025	0.356148
rpoC	DNA-directed RNA polymerase subunit beta'	0.10874	0.442875	0.544486	0.442194	0.00524144	0.0117825	0.499134	0.00162413	0.00392294
NAT60_RS01000	cytidine/deoxycytidylate deaminase family protein	0.108885	0.434291	0.536345	-0.526701	0.000847088	0.00230838	-0.657829	2.83967e-05	9.19124e-05
NAT60_RS10050	GyrI-like domain-containing protein	0.110696	0.792992	0.852907	-0.15443	0.740242	0.800952	0.995058	0.0167233	0.031304
NAT60_RS01390	hypothetical protein	0.115736	0.567025	0.659056	-1.15552	1.13593e-06	5.96986e-06	1.33575	6.5031e-10	3.6806e-09
NAT60_RS09835	IS5 family transposase	0.115852	0.450545	0.548976	0.435543	0.0100552	0.0208855	0.764474	5.32958e-06	1.90927e-05
xseA	exodeoxyribonuclease VII large subunit	0.119384	0.210475	0.303331	0.340225	0.0013672	0.00353919	0.454741	1.83538e-05	6.12754e-05
NAT60_RS01075	DEAD/DEAH box helicase	0.119889	0.0676732	0.116946	0.124501	0.088674	0.141126	-0.206896	0.0047079	0.010188
NAT60_RS00500	hypothetical protein	0.120785	0.497834	0.59448	-0.354207	0.0759475	0.123125	-0.199271	0.315087	0.395773
NAT60_RS01280	DUF3270 domain-containing protein	0.121199	0.535764	0.628783	-0.201684	0.356579	0.450255	0.903687	3.33146e-05	0.000105865
NAT60_RS00745	lactococcin 972 family bacteriocin	0.121795	0.756926	0.825071	-0.290588	0.509281	0.597702	0.248164	0.568178	0.647524
NAT60_RS10055	HlyD family efflux transporter periplasmic adaptor subunit	0.122002	0.571432	0.662861	0.227932	0.323971	0.416224	1.18113	4.76213e-08	2.23283e-07
NAT60_RS03805	DUF3272 domain-containing protein	0.12513	0.479404	0.57971	-0.256395	0.19499	0.271284	0.27175	0.164139	0.230878
cbpE	phosphorylcholine esterase CbpE	0.125285	0.335061	0.435739	-0.750691	2.52215e-07	1.49377e-06	0.419345	0.00382667	0.00851212
NAT60_RS08040	YggT family protein	0.125353	0.296752	0.394775	-0.188445	0.160372	0.23067	0.296488	0.0263771	0.046994
tsaB	tRNA (adenosine(37)-N6)-threonylcarbamoyltransferase complex dimerization subunit type 1 TsaB	0.125715	0.351477	0.453129	0.052491	0.727121	0.789882	-0.584115	0.000110428	0.000322025
pknB	Stk1 family PASTA domain-containing Ser/Thr kinase	0.125992	0.294147	0.391904	-0.510899	0.000142452	0.000487495	-0.276451	0.039478	0.0678539
NAT60_RS05955	GIY-YIG nuclease family protein	0.12668	0.241742	0.336462	0.497393	2.55774e-05	9.96527e-05	1.58552	8.40887e-43	3.15415e-41
NAT60_RS06490	peptide chain release factor 3	0.127172	0.125452	0.197522	0.388086	2.79881e-05	0.000108824	0.261834	0.00470105	0.010188
NAT60_RS05850	F0F1 ATP synthase subunit C	0.128037	0.157153	0.236347	-0.29456	0.00360836	0.00839755	-1.29107	5.62316e-37	1.559e-35
NAT60_RS04305	shikimate dehydrogenase	0.129069	0.272348	0.368525	0.327641	0.0123421	0.0252788	0.0660594	0.614032	0.690155
NAT60_RS01560	ABC transporter permease	0.129522	0.348258	0.44954	1.01275	3.33069e-11	3.49897e-10	-0.29756	0.0534948	0.0880575
aroC	chorismate synthase	0.130232	0.457894	0.556475	0.144875	0.459851	0.551879	-0.0453155	0.817172	0.863525
NAT60_RS02615	Stp1/IreP family PP2C-type Ser/Thr phosphatase	0.130502	0.392674	0.495832	-0.138792	0.416057	0.506954	-0.2118	0.214463	0.289853
yajC	preprotein translocase subunit YajC	0.131825	0.508986	0.604402	0.318967	0.151606	0.219718	-1.27616	1.39132e-08	7.02268e-08
pstA	phosphate ABC transporter permease PstA	0.132693	0.374963	0.478841	0.119686	0.473884	0.566233	0.290345	0.0821839	0.127302
tgt	tRNA guanosine(34) transglycosylase Tgt	0.133542	0.491497	0.588381	1.09742	4.17166e-07	2.36106e-06	-1.44291	3.16745e-11	1.9932e-10
pnp	polyribonucleotide nucleotidyltransferase	0.134452	0.266921	0.362914	1.10197	3.62844e-16	7.46367e-15	-1.02865	3.25396e-14	2.51001e-13
glgP	glycogen/starch/alpha-glucan family phosphorylase	0.134553	0.633812	0.721286	0.865661	0.00611166	0.0134386	1.10262	0.000478726	0.0012597
NAT60_RS07440	recombinase family protein	0.135437	0.560321	0.652713	-0.282338	0.27765	0.365299	0.662487	0.0105227	0.0209905
NAT60_RS06315	ECF transporter S component	0.135694	0.45044	0.548976	-0.257077	0.200965	0.278382	0.10597	0.597965	0.67527
NAT60_RS09390	purine-nucleoside phosphorylase	0.135889	0.402763	0.505237	-0.162306	0.371344	0.465518	-0.362356	0.045955	0.0775109
NAT60_RS09560	ABC transporter permease/substrate-binding protein	0.136777	0.396477	0.498987	-0.0670701	0.709956	0.775197	0.98536	4.62234e-08	2.17561e-07
rplE	50S ribosomal protein L5	0.138228	0.625482	0.714356	0.99853	0.00160773	0.00405216	-0.389243	0.218933	0.294527
NAT60_RS00540	hypothetical protein	0.138337	0.137924	0.212097	-0.157679	0.130283	0.194408	-0.0629607	0.545302	0.627277
NAT60_RS03205	glycoside hydrolase family 25 protein	0.138674	0.139743	0.213908	-0.0113809	0.913445	0.94192	0.418218	5.8896e-05	0.000180848
NAT60_RS09820	GNAT family N-acetyltransferase	0.138734	0.10718	0.172734	0.304152	0.00145076	0.00371527	0.83425	1.40947e-18	1.60495e-17
NAT60_RS03615	SPJ_0845 family protein	0.138827	0.751174	0.819736	0.591589	0.223944	0.304264	0.549017	0.258665	0.336846
rpsF	30S ribosomal protein S6	0.139553	0.70606	0.782556	1.35489	0.00105155	0.00281738	-2.08138	5.02553e-07	2.08092e-06
NAT60_RS00385	fructose-bisphosphate aldolase	0.13964	0.480418	0.579904	-0.230952	0.29656	0.385669	-1.36588	6.71279e-10	3.78807e-09
NAT60_RS08230	tRNA (adenine(22)-N(1))-methyltransferase TrmK	0.140091	0.382138	0.486705	0.9776	2.80393e-08	1.92255e-07	-0.241425	0.176207	0.244441
NAT60_RS07745	YitT family protein	0.141778	0.222557	0.314975	-0.322908	0.0130075	0.0264998	0.0321807	0.804004	0.852583
lacB	galactose-6-phosphate isomerase subunit LacB	0.143626	0.281925	0.37927	-0.126779	0.394999	0.488766	0.227898	0.124253	0.181171
NAT60_RS01480	glycosyltransferase family 4 protein	0.143654	0.630869	0.719221	-0.0276374	0.933996	0.955473	-1.31227	0.000101759	0.000298031
NAT60_RS00980	8-oxo-dGTP diphosphatase	0.144238	0.149902	0.227048	0.554449	4.15e-07	2.36106e-06	0.451413	3.62494e-05	0.00011481
NAT60_RS07840	5-formyltetrahydrofolate cyclo-ligase	0.144371	0.491041	0.588204	0.62164	0.00763742	0.0162881	-0.659914	0.00496405	0.010706
NAT60_RS00765	UDP-N-acetylglucosamine--N-acetylmuramyl-(pentapeptide) pyrophosphoryl-undecaprenol N-acetylglucosamine transferase	0.144461	0.0562755	0.100424	-0.248479	0.00332274	0.0077897	-0.462544	4.62716e-08	2.17561e-07
aroB	3-dehydroquinate synthase	0.145908	0.428687	0.531139	0.306091	0.137019	0.203507	0.0428158	0.835251	0.876486
NAT60_RS08535	uracil-DNA glycosylase	0.146407	0.258675	0.354127	-0.0985487	0.495733	0.585394	-0.551946	0.000143366	0.000409955
NAT60_RS09480	CBS domain-containing protein	0.14641	0.437796	0.539629	0.276161	0.190047	0.265955	0.632277	0.00267575	0.00615229
NAT60_RS08795	acetyltransferase	0.149077	0.137611	0.211785	-0.161444	0.150333	0.218864	0.151239	0.177487	0.245683
NAT60_RS07410	glycoside hydrolase family 13 protein	0.149217	0.264517	0.359901	0.86495	3.66166e-09	2.89453e-08	-0.313908	0.0352474	0.0612427
NAT60_RS09875	ribose-phosphate diphosphokinase	0.149594	0.28904	0.386667	0.178948	0.256182	0.341307	-1.08663	6.29165e-12	4.20837e-11
crcB	fluoride efflux transporter CrcB	0.150566	0.547764	0.641293	0.0440643	0.874875	0.912063	-1.51207	7.77703e-08	3.52546e-07
NAT60_RS05595	RbsD/FucU family protein	0.150843	0.620067	0.708595	-1.43745	0.000296992	0.000925318	2.6512	3.12132e-19	3.73193e-18
NAT60_RS06435	hypothetical protein	0.152255	0.235181	0.329719	-0.013161	0.926784	0.950127	-0.0767762	0.591659	0.670126
NAT60_RS09095	sugar transferase	0.152874	0.0534823	0.0963387	-0.203517	0.021482	0.0414264	-0.0882687	0.318344	0.399339
NAT60_RS05890	hypothetical protein	0.152972	0.0508603	0.0922235	0.141849	0.103022	0.16049	0.558288	9.82679e-11	5.91152e-10
NAT60_RS06625	carboxymuconolactone decarboxylase family protein	0.154	0.775664	0.839035	-0.726451	0.229263	0.310829	-0.890035	0.140751	0.202023
NAT60_RS02475	hypothetical protein	0.154165	0.664068	0.748152	-0.560205	0.160613	0.230844	-0.0119634	0.975811	0.987686
NAT60_RS00720	rhodanese-like domain-containing protein	0.156916	0.378795	0.48309	-0.607192	0.00234757	0.00572819	-0.527416	0.00816678	0.016799
NAT60_RS02465	hypothetical protein	0.157936	0.569035	0.660537	-0.959081	0.00248465	0.00600339	0.765255	0.0118555	0.0233088
NAT60_RS01925	helix-turn-helix domain-containing protein	0.158677	0.509793	0.604984	-0.653825	0.0219751	0.0421649	1.35366	6.09255e-09	3.17576e-08
dtd	D-aminoacyl-tRNA deacylase	0.159363	0.276581	0.373394	-0.153499	0.348213	0.441732	0.359942	0.026852	0.0477396
yqeH	ribosome biogenesis GTPase YqeH	0.161109	0.144623	0.220098	0.196431	0.111054	0.171328	0.75471	8.52729e-10	4.72832e-09
NAT60_RS03645	hypothetical protein	0.162076	0.248313	0.343721	0.473878	0.00165013	0.00414266	-0.544835	0.000577038	0.00149374
NAT60_RS08045	RNA-binding protein	0.163291	0.207328	0.299335	-0.233741	0.106453	0.165163	0.432928	0.00274722	0.0062864
rpsS	30S ribosomal protein S19	0.164251	0.651864	0.736572	1.29104	0.00150712	0.00384416	-0.622306	0.126323	0.183629
NAT60_RS04035	ABC transporter ATP-binding protein/permease	0.164828	0.428426	0.531139	-1.2289	4.57629e-07	2.55978e-06	0.0440923	0.847752	0.886687
murD	UDP-N-acetylmuramoyl-L-alanine--D-glutamate ligase	0.165425	0.0252067	0.0502296	-0.0167149	0.839504	0.881433	-0.677469	2.76818e-16	2.58318e-15
NAT60_RS10285	NA	0.166534	0.932587	0.954542	1.74996	0.385186	0.479104	-1.33918	0.573119	0.652605
NAT60_RS02255	RpiB/LacA/LacB family sugar-phosphate isomerase	0.167425	0.703183	0.780272	-1.72476	0.000589985	0.00166221	-1.95149	0.000101888	0.000298031
tig	trigger factor	0.168013	0.44493	0.545261	0.41581	0.0908088	0.144044	-1.53656	4.20415e-10	2.40794e-09
NAT60_RS01230	aldo/keto reductase family oxidoreductase	0.169155	0.139773	0.213908	-0.29607	0.0209922	0.0406871	-1.06728	2.1131e-16	2.01113e-15
rnhC	ribonuclease HIII	0.173412	0.21455	0.306066	0.692045	8.78687e-06	3.84652e-05	-0.212103	0.174129	0.241909
NAT60_RS09675	HAMP domain-containing histidine kinase	0.174679	0.0636256	0.111151	-0.243073	0.0209894	0.0406871	0.27232	0.00953172	0.019275
dltD	D-alanyl-lipoteichoic acid biosynthesis protein DltD	0.176205	0.238352	0.333066	-0.810147	1.2739e-06	6.62222e-06	1.14315	7.31809e-12	4.82729e-11
NAT60_RS07835	N-acetyldiaminopimelate deacetylase	0.176641	0.214003	0.30573	0.575103	0.000282599	0.000889089	-0.71932	6.26268e-06	2.21861e-05
queA	tRNA preQ1(34) S-adenosylmethionine ribosyltransferase-isomerase QueA	0.178261	0.188313	0.276048	0.604327	6.23293e-05	0.000225826	0.421966	0.00517685	0.0111398
NAT60_RS03360	hypothetical protein	0.179101	0.281329	0.378816	0.908977	4.84415e-07	2.70171e-06	-0.541808	0.00372083	0.00830566
NAT60_RS09235	hypothetical protein	0.179966	0.286506	0.383545	0.632872	0.000616551	0.00173196	0.00688505	0.970557	0.984974
dapA	4-hydroxy-tetrahydrodipicolinate synthase	0.180401	0.146835	0.223069	0.780514	1.45833e-08	1.04096e-07	-0.568602	4.48475e-05	0.000139956
NAT60_RS06005	DUF5590 domain-containing protein	0.180682	0.136482	0.210557	0.626614	3.14982e-06	1.51018e-05	-0.28756	0.0337496	0.0588005
NAT60_RS01395	hypothetical protein	0.181624	0.759604	0.826577	0.449903	0.470666	0.563798	-0.0143899	0.981973	0.989734
NAT60_RS06905	RNA methyltransferase	0.182092	0.0853147	0.14229	0.0142989	0.903655	0.934934	0.124515	0.290908	0.370018
NAT60_RS01700	bifunctional folylpolyglutamate synthase/dihydrofolate synthase	0.182805	0.242208	0.336462	0.882968	4.16732e-07	2.36106e-06	0.903084	2.24761e-07	9.7278e-07
nusB	transcription antitermination factor NusB	0.183127	0.0955604	0.156245	0.150684	0.219236	0.298504	-0.51342	2.95005e-05	9.48478e-05
NAT60_RS04080	ABC transporter permease	0.183572	0.432201	0.534454	-0.0574116	0.825324	0.872772	0.225694	0.379501	0.463297
secE	preprotein translocase subunit SecE	0.185335	0.105437	0.170356	0.278208	0.0281166	0.051619	-0.628731	1.04106e-06	4.09785e-06
NAT60_RS08895	NA	0.185575	0.893798	0.924235	0.884183	0.540647	0.627202	-2.12889	0.266836	0.34537
NAT60_RS10295	hypothetical protein	0.185585	0.508924	0.604402	-0.971386	0.00203185	0.00500248	3.47627	1.28294e-28	2.40614e-27
NAT60_RS06375	DUF4838 domain-containing protein	0.185642	0.427594	0.530816	1.16816	1.40129e-06	7.19281e-06	-0.209398	0.41621	0.500303
NAT60_RS01705	SP_0198 family lipoprotein	0.187491	0.0921252	0.151405	0.826834	1.86515e-11	2.01583e-10	0.761439	5.9778e-10	3.39333e-09
rplB	50S ribosomal protein L2	0.18948	0.488953	0.587052	1.36414	8.32487e-06	3.67794e-05	-0.617884	0.0435719	0.0737877
NAT60_RS02060	PolC-type DNA polymerase III	0.190253	0.226543	0.319835	0.179771	0.30657	0.397067	0.374261	0.0332305	0.0580017
NAT60_RS05935	CsbD family protein	0.192416	0.158544	0.237691	0.0422062	0.781997	0.838073	-2.29758	1.15198e-50	5.79932e-49
NAT60_RS09610	DUF1700 domain-containing protein	0.1928	0.439335	0.540829	1.41366	3.40769e-07	1.96352e-06	0.768779	0.00559749	0.0119376
guaA	glutamine-hydrolyzing GMP synthase	0.195763	0.50483	0.601332	0.509324	0.120633	0.182707	-1.85888	1.50366e-08	7.4906e-08
NAT60_RS03425	hypothetical protein	0.195897	0.84882	0.892194	1.76846	0.0754537	0.12263	-0.588408	0.616124	0.692099
NAT60_RS07375	MobC family plasmid mobilization relaxosome protein	0.197065	0.884267	0.917853	0.647644	0.648116	0.725906	1.21154	0.375238	0.458971
pstB	phosphate ABC transporter ATP-binding protein PstB	0.197319	0.00249838	0.00682773	0.104495	0.15155	0.219718	0.456208	3.54273e-10	2.03521e-09
purD	phosphoribosylamine--glycine ligase	0.200498	0.542037	0.635366	0.144245	0.693574	0.76385	1.39763	0.000114136	0.000331325
NAT60_RS06785	asparaginase	0.205236	0.323236	0.422371	1.71145	1.00467e-13	1.4784e-12	-0.309508	0.182425	0.251971
NAT60_RS00740	DUF3165 family protein	0.206495	0.372532	0.476373	0.178425	0.490453	0.582032	-0.197306	0.445849	0.531407
NAT60_RS07030	hypothetical protein	0.207048	0.46432	0.56325	0.400443	0.196771	0.273365	-0.269965	0.391282	0.475252
rplO	50S ribosomal protein L15	0.207359	0.505399	0.601635	0.791247	0.0229896	0.0438316	-0.484315	0.164132	0.230878
rpsQ	30S ribosomal protein S17	0.208975	0.572086	0.662871	1.22703	0.00299563	0.00710117	-0.197319	0.633233	0.706754
NAT60_RS09885	GTP pyrophosphokinase family protein	0.209987	0.0576624	0.102517	0.402325	0.00108338	0.00289456	-0.640355	2.42252e-07	1.04375e-06
NAT60_RS04000	hypothetical protein	0.210228	0.859146	0.898604	0.415691	0.733496	0.795452	2.92502	0.00429717	0.00941636
NAT60_RS10020	ABC transporter substrate-binding protein	0.210569	0.212322	0.304642	0.545074	0.00237985	0.00579956	0.256161	0.155147	0.220338
rsmA	16S rRNA (adenine(1518)-N(6)/adenine(1519)-N(6))-dimethyltransferase RsmA	0.213376	0.076835	0.130306	0.306075	0.0228521	0.0436288	0.457123	0.00066442	0.0017038
rseP	RIP metalloprotease RseP	0.213495	0.248805	0.344154	0.129441	0.531599	0.618206	-0.0795194	0.700756	0.766026
typA	translational GTPase TypA	0.21499	0.427885	0.530832	0.597047	0.0488967	0.0838919	-0.500585	0.0987239	0.148591
rpoB	DNA-directed RNA polymerase subunit beta	0.215133	0.192323	0.280635	0.643797	0.000481821	0.00140721	0.0358376	0.845952	0.885288
NAT60_RS09460	YneF family protein	0.216758	0.0466458	0.085719	0.111742	0.358156	0.451334	-0.442401	0.000283177	0.000764059
rpsU	30S ribosomal protein S21	0.217052	0.0593338	0.105098	0.0258564	0.84056	0.882053	0.214626	0.0942516	0.142984
infC	translation initiation factor IF-3	0.218747	0.592842	0.683197	1.04959	0.0216941	0.0416844	-0.5215	0.25423	0.331975
NAT60_RS09085	glycosyltransferase family 2 protein	0.218935	0.168182	0.250375	-0.232627	0.190346	0.266178	0.123386	0.487038	0.571598
NAT60_RS09075	hypothetical protein	0.21998	0.32692	0.426602	-0.450075	0.0728613	0.118922	0.132835	0.596387	0.674283
NAT60_RS04580	tagatose-6-phosphate kinase	0.220254	0.0940337	0.154144	-0.12246	0.404797	0.497032	0.413229	0.00470744	0.010188
aroA	3-phosphoshikimate 1-carboxyvinyltransferase	0.22058	0.0662508	0.115112	0.173279	0.196183	0.272746	-0.210019	0.1175	0.172375
NAT60_RS04325	YlbF/YmcA family competence regulator	0.220984	0.00635444	0.0152906	0.0546799	0.543306	0.629524	-0.212191	0.0185292	0.0343041
NAT60_RS05320	helix-turn-helix domain-containing protein	0.221375	0.182888	0.269541	-0.199224	0.283754	0.371541	-0.405857	0.0289869	0.0510608
efp	elongation factor P	0.221425	0.436868	0.538832	0.47078	0.13913	0.206003	-0.957752	0.00264271	0.00608365
NAT60_RS08755	hypothetical protein	0.222279	0.762071	0.82832	0.291599	0.707289	0.773365	1.24359	0.0779902	0.121297
rimI	ribosomal protein S18-alanine N-acetyltransferase	0.222903	0.315424	0.413575	0.136473	0.581546	0.664805	-0.208663	0.399942	0.483316
NAT60_RS00580	hypothetical protein	0.223842	0.405382	0.507856	-0.190557	0.527201	0.614211	0.136571	0.638252	0.710696
cysS	cysteine--tRNA ligase	0.224201	0.0709222	0.121681	0.687091	7.03295e-07	3.80057e-06	-0.00478856	0.97245	0.985849
NAT60_RS08305	YbaB/EbfC family nucleoid-associated protein	0.225486	0.185917	0.273163	-0.126964	0.505271	0.59336	-1.24341	7.60207e-11	4.66114e-10
rplN	50S ribosomal protein L14	0.2274	0.446969	0.547058	1.13296	0.000699457	0.00193641	-0.280947	0.400695	0.48392
NAT60_RS07235	DUF4044 domain-containing protein	0.228973	0.165243	0.246575	0.0444503	0.808968	0.857847	-0.0258344	0.88804	0.920272
rpsJ	30S ribosomal protein S10	0.229541	0.532111	0.625648	1.75101	2.00859e-05	7.95535e-05	-1.11058	0.00686869	0.0143604
cysE	serine O-acetyltransferase	0.230239	0.127742	0.199976	1.01609	1.60352e-09	1.32794e-08	-0.649039	0.00012565	0.000361457
rplF	50S ribosomal protein L6	0.230316	0.54573	0.639303	0.938852	0.0275904	0.0508563	-0.184148	0.665688	0.73568
rpoZ	DNA-directed RNA polymerase subunit omega	0.23041	0.311004	0.40862	0.266844	0.292978	0.38153	-0.437552	0.0854177	0.131459
racE	glutamate racemase	0.230565	0.130484	0.202611	0.554066	0.0011369	0.00300135	0.601109	0.000413015	0.00109432
NAT60_RS04050	site-specific DNA-methyltransferase	0.232322	0.0902788	0.149139	0.193615	0.205585	0.283141	0.409608	0.00727497	0.0151272
NAT60_RS00995	TetR/AcrR family transcriptional regulator	0.233596	0.117893	0.187629	-0.244563	0.14501	0.212245	-0.397859	0.0173858	0.0324794
NAT60_RS09890	NAD kinase	0.235723	0.0801054	0.135253	0.402564	0.00733663	0.0157484	-0.139127	0.354928	0.43608
trmD	tRNA (guanosine(37)-N1)-methyltransferase TrmD	0.23609	0.0441447	0.0816719	-0.357882	0.0064049	0.013987	0.0262459	0.841146	0.881222
NAT60_RS01165	ATP cone domain-containing protein	0.237768	0.000696942	0.00218566	-0.445611	1.84726e-08	1.2992e-07	0.197307	0.0106201	0.0211408
NAT60_RS00525	ATP-binding cassette domain-containing protein	0.238557	0.014749	0.0319311	0.457571	2.82211e-05	0.000109507	-0.0758842	0.487609	0.571917
NAT60_RS01505	nucleotide sugar dehydrogenase	0.2388	0.559956	0.652713	0.400018	0.354474	0.447893	0.0299839	0.945443	0.966149
spxR	CBS-HotDog domain-containing transcription factor SpxR	0.239059	0.000927813	0.00282628	0.263648	0.00105327	0.00281806	1.09871	8.63707e-43	3.17745e-41
cpoA	alpha-galactosylglucosyldiacylglycerol synthase	0.239081	0.134816	0.208323	0.394327	0.0272755	0.0505591	0.119089	0.505	0.588541
topA	type I DNA topoisomerase	0.240473	0.330362	0.430799	0.590971	0.0323182	0.0583803	-0.923307	0.00083424	0.00211939
NAT60_RS04640	TlyA family RNA methyltransferase	0.24062	0.0448128	0.082748	0.183667	0.170084	0.241551	0.260706	0.0512452	0.0850234
NAT60_RS04335	shikimate kinase	0.241139	0.0610265	0.107499	-0.024905	0.862407	0.900538	-0.152837	0.287118	0.365927
NAT60_RS05340	energy-coupling factor transporter transmembrane protein EcfT	0.241576	0.0845123	0.141324	-0.582555	0.000207104	0.000678406	-0.154929	0.321884	0.402723
NAT60_RS04225	PLP-dependent aminotransferase family protein	0.241618	0.0954099	0.156133	1.01025	2.32924e-10	2.13198e-09	-0.420052	0.00960962	0.019412
NAT60_RS04830	Cof-type HAD-IIB family hydrolase	0.243603	0.0423096	0.0788872	-0.243699	0.0695427	0.114587	0.146466	0.272647	0.352042
purR	pur operon repressor	0.243931	0.00704781	0.0166656	0.190341	0.0595913	0.10035	1.24909	2.34979e-35	6.24327e-34
NAT60_RS00535	ABC transporter permease	0.244805	0.0183192	0.0382584	0.123205	0.288058	0.376146	-0.00128939	0.991128	0.99686
yhbY	ribosome assembly RNA-binding protein YhbY	0.245759	0.038822	0.0732126	0.148869	0.261721	0.347207	0.98545	7.79422e-14	5.7792e-13
rsgA	ribosome small subunit-dependent GTPase A	0.245895	0.0229255	0.0462134	0.166179	0.168212	0.239963	0.641787	9.30375e-08	4.15843e-07
rplX	50S ribosomal protein L24	0.246734	0.474615	0.575009	1.13549	0.00324036	0.0076434	-0.302867	0.432448	0.517369
NAT60_RS04170	Spx/MgsR family RNA polymerase-binding regulatory protein	0.246786	0.104742	0.169663	0.0671019	0.692688	0.763313	-0.00587278	0.972382	0.985849
ilvD	dihydroxy-acid dehydratase	0.247306	0.180998	0.267373	0.436209	0.0347213	0.0620186	0.660873	0.00137384	0.0033781
NAT60_RS01330	DUF1827 family protein	0.251853	0.0268839	0.053239	-0.65339	2.96312e-07	1.72818e-06	0.120538	0.342823	0.424479
NAT60_RS09870	cysteine desulfurase	0.252474	0.205108	0.297252	-0.186722	0.401947	0.495122	-0.52757	0.0178985	0.0332749
pstS	phosphate ABC transporter substrate-binding protein PstS	0.253601	2.8538e-07	1.85061e-06	0.537535	7.64315e-23	2.70766e-21	0.0954575	0.0816013	0.126604
NAT60_RS06865	thiamine diphosphokinase	0.255149	0.107494	0.173094	-0.135368	0.444988	0.537413	0.66041	0.000188656	0.000527629
coaA	type I pantothenate kinase	0.25639	0.0134695	0.0295156	0.560983	6.81997e-07	3.69592e-06	-1.07993	4.51466e-19	5.29849e-18
NAT60_RS02280	PTS mannose/fructose/sorbose/N-acetylgalactosamine transporter subunit IIC	0.257094	0.644979	0.73095	-1.90113	0.00474606	0.0107574	-0.790114	0.210909	0.286351
NAT60_RS08720	membrane protein insertase YidC	0.258662	0.0185373	0.0386717	-0.0881046	0.472977	0.565504	0.0190038	0.876729	0.911513
lepB	signal peptidase I	0.260669	0.0367305	0.0699158	0.236183	0.0898351	0.142618	0.0155746	0.910945	0.939934
rpsH	30S ribosomal protein S8	0.262489	0.496918	0.59383	0.951549	0.0275948	0.0508563	-0.270292	0.531513	0.61326
NAT60_RS04565	PTS lactose/cellobiose transporter subunit IIA	0.264192	0.493709	0.59066	-1.44041	0.00327761	0.00770279	0.546776	0.184185	0.253615
rplR	50S ribosomal protein L18	0.264472	0.472386	0.572671	1.00002	0.0150638	0.0302066	-0.0102474	0.98013	0.989734
mltG	endolytic transglycosylase MltG	0.265293	0.20444	0.296508	0.295898	0.205454	0.283141	-0.743634	0.00146798	0.00356377
NAT60_RS02005	isoprenyl transferase	0.266554	0.045296	0.0835595	0.696331	2.73838e-06	1.33296e-05	-0.161583	0.277422	0.356419
NAT60_RS10270	DUF402 domain-containing protein	0.266982	0.130352	0.202569	-0.0213436	0.913854	0.94192	-0.954666	1.33988e-06	5.20716e-06
NAT60_RS02600	threonine/serine exporter family protein	0.268397	0.0303993	0.0592802	0.0302909	0.82672	0.873765	-0.497633	0.000339926	0.000910755
NAT60_RS02345	S-ribosylhomocysteine lyase	0.270486	0.115418	0.184148	0.451524	0.0185857	0.0364661	-0.0182376	0.924301	0.949108
rplD	50S ribosomal protein L4	0.271894	0.43319	0.535331	1.60243	3.58979e-05	0.000136798	-0.685081	0.0773757	0.120439
NAT60_RS05615	PTS system mannose/fructose/sorbose family transporter subunit IID	0.271987	0.422553	0.525582	-1.65617	4.39897e-05	0.000164039	2.84287	8.24924e-15	6.86122e-14
NAT60_RS06020	helix-turn-helix domain-containing protein	0.273785	0.190888	0.278967	0.981184	1.68201e-05	6.73155e-05	1.06024	3.01896e-06	1.12359e-05
ligA	NAD-dependent DNA ligase LigA	0.275299	0.129281	0.20137	0.0901772	0.656624	0.733716	0.360781	0.0751245	0.117317
rsmB	16S rRNA (cytosine(967)-C(5))-methyltransferase RsmB	0.275887	0.164574	0.24577	0.460717	0.0376788	0.0668642	0.609493	0.00594418	0.0125927
NAT60_RS09895	RluA family pseudouridine synthase	0.276021	0.0784145	0.132632	0.409581	0.0192389	0.0376319	0.18677	0.285804	0.364495
mecA	adaptor protein MecA	0.279101	0.037287	0.0706939	-0.271457	0.0702157	0.115397	-0.69012	4.26797e-06	1.55517e-05
rplC	50S ribosomal protein L3	0.279236	0.415964	0.519073	1.62813	2.20645e-05	8.70799e-05	-0.921418	0.0163719	0.0307657
trxA	thioredoxin	0.279453	0.0025036	0.00683223	0.450327	1.2943e-05	5.35931e-05	0.467013	6.07144e-06	2.16288e-05
NAT60_RS01385	hypothetical protein	0.27997	0.0856842	0.142534	-0.615196	0.000939052	0.00254118	1.75948	7.76027e-24	1.18763e-22
rpsC	30S ribosomal protein S3	0.280204	0.385058	0.488796	1.36647	0.000150955	0.000509306	-0.29705	0.410152	0.494405
nrdE	class 1b ribonucleoside-diphosphate reductase subunit alpha	0.281073	0.0502125	0.0912218	-0.0928164	0.563016	0.649216	0.758777	2.23951e-06	8.43345e-06
xerS	tyrosine recombinase XerS	0.281304	0.0122834	0.02726	-0.526177	4.79276e-05	0.000177685	2.04653	4.68141e-70	4.9753e-68
NAT60_RS00325	GNAT family N-acetyltransferase	0.281935	0.0404893	0.0760866	0.928339	1.43423e-09	1.20337e-08	-0.30271	0.049115	0.0818441
NAT60_RS00280	GNAT family N-acetyltransferase	0.283014	0.27484	0.371306	0.482521	0.0942557	0.148404	-1.44296	9.67523e-07	3.83203e-06
NAT60_RS02730	DUF4649 family protein	0.286553	0.258965	0.354127	0.783883	0.0057151	0.0126833	0.63497	0.0251731	0.0451323
atpF	F0F1 ATP synthase subunit B	0.287406	0.125951	0.197734	-0.204974	0.329013	0.42173	-0.647882	0.00203646	0.00481551
dnaJ	molecular chaperone DnaJ	0.287849	0.318252	0.416997	-1.6545	3.07216e-07	1.78449e-06	1.35931	2.45265e-05	8.06171e-05
ftsY	signal recognition particle-docking protein FtsY	0.287867	0.002276	0.00630101	-0.0462101	0.661096	0.73785	0.178294	0.089731	0.137213
NAT60_RS01765	50S ribosomal protein L23	0.291535	0.448342	0.547687	1.54543	0.000322428	0.00098847	-0.544129	0.205678	0.279902
metA	homoserine O-succinyltransferase	0.292221	0.110955	0.178067	0.778174	0.00014389	0.000490661	0.395136	0.0536263	0.0880575
NAT60_RS05630	L-fucose isomerase	0.293173	0.122256	0.193126	-1.38078	1.72836e-09	1.41904e-08	2.58495	6.66648e-38	1.93227e-36
NAT60_RS09475	metallophosphoesterase	0.293783	0.0842369	0.141324	0.531042	0.00515305	0.0116251	0.787581	3.28351e-05	0.000104515
NAT60_RS07100	hypothetical protein	0.294051	0.119239	0.189299	0.019707	0.924943	0.949257	1.30401	2.75376e-11	1.77372e-10
ftsL	cell division protein FtsL	0.295528	0.0574617	0.102255	0.0201288	0.907646	0.937035	-0.178383	0.303857	0.383682
NAT60_RS04645	polyprenyl synthetase family protein	0.295636	0.000809574	0.00249793	0.457882	3.13373e-06	1.50624e-05	0.49369	4.80393e-07	2.01092e-06
pepO	endopeptidase PepO	0.297287	0.0201261	0.0414438	0.45965	0.00130431	0.00338096	-0.511427	0.00034981	0.000934619
NAT60_RS04355	glycosyltransferase	0.297369	0.0163022	0.0346512	-0.0160718	0.907505	0.937035	-0.332839	0.0162012	0.0305048
NAT60_RS05920	peptide ABC transporter substrate-binding protein	0.29754	0.0219772	0.0444893	0.0939704	0.516988	0.604886	-1.22086	8.17623e-17	8.06244e-16
NAT60_RS00200	helicase	0.297692	0.286238	0.383454	0.65092	0.0366346	0.0651319	-1.09575	0.000468222	0.00123376
NAT60_RS09830	methionyl aminopeptidase	0.299062	0.000244763	0.000848245	0.0378848	0.677412	0.752549	0.96841	1.10158e-26	1.96946e-25
codY	GTP-sensing pleiotropic transcriptional regulator CodY	0.299369	0.0271478	0.0535953	0.614974	4.59316e-05	0.000170616	0.0705103	0.640852	0.712869
NAT60_RS03965	Cof-type HAD-IIB family hydrolase	0.30132	0.16605	0.247587	0.0833572	0.731507	0.793837	0.274955	0.256693	0.334505
NAT60_RS09350	hypothetical protein	0.304295	0.385959	0.489291	0.321757	0.40273	0.495768	0.533429	0.158779	0.224663
NAT60_RS00335	Mini-ribonuclease 3	0.304898	0.0135089	0.0295681	0.764779	2.10344e-08	1.46323e-07	0.324031	0.0178705	0.0332551
pheS	phenylalanine--tRNA ligase subunit alpha	0.305759	0.283925	0.381157	0.703693	0.0270665	0.050319	-1.4627	5.2057e-06	1.86839e-05
gyrB	DNA topoisomerase (ATP-hydrolyzing) subunit B	0.305913	1.16966e-06	6.80107e-06	-0.0186629	0.79073	0.842744	0.391428	2.37163e-08	1.1428e-07
rpmD	50S ribosomal protein L30	0.306331	0.385054	0.488796	0.845678	0.0318891	0.0577688	-0.371201	0.346502	0.427651
NAT60_RS06870	DNA recombination protein RmuC	0.306335	0.0127543	0.0282068	-0.133212	0.332735	0.424915	0.732617	9.49366e-08	4.23342e-07
NAT60_RS08180	HAMP domain-containing histidine kinase	0.306538	0.0335379	0.0645452	-0.713968	1.1887e-05	4.98682e-05	0.332904	0.0375086	0.0648185
NAT60_RS00725	hypothetical protein	0.306703	0.000607709	0.00191524	-0.762487	1.24371e-13	1.80243e-12	-0.204679	0.0400683	0.068745
rpoD	RNA polymerase sigma factor RpoD	0.306863	0.267926	0.363749	0.424951	0.169891	0.241551	-0.271646	0.380386	0.463765
NAT60_RS08220	1-acyl-sn-glycerol-3-phosphate acyltransferase	0.307683	8.32289e-05	0.000325346	-0.0199009	0.819525	0.867599	0.0598655	0.489216	0.572748
NAT60_RS01425	ribonuclease J	0.309847	0.0121771	0.0270555	0.417049	0.00253563	0.0060938	-0.678075	9.31749e-07	3.70569e-06
NAT60_RS01895	ACT domain-containing protein	0.311445	0.00136077	0.00396823	-0.197989	0.0692758	0.114443	-0.414415	0.000143852	0.00041073
NAT60_RS04650	exodeoxyribonuclease VII small subunit	0.311846	0.0284486	0.0558749	0.544952	0.000481444	0.00140721	0.882844	1.07321e-08	5.50414e-08
purE	5-(carboxyamino)imidazole ribonucleotide mutase	0.317008	0.42913	0.531185	0.511711	0.245983	0.330222	1.84341	1.96023e-05	6.5216e-05
NAT60_RS01555	methionine ABC transporter ATP-binding protein	0.317043	0.0879241	0.146006	1.41244	7.96043e-12	8.85367e-11	-0.421814	0.0424613	0.0723316
lepA	translation elongation factor 4	0.318704	0.00031353	0.00105782	-0.125281	0.205176	0.282986	0.454477	4.12393e-06	1.50843e-05
NAT60_RS01355	hypothetical protein	0.320404	0.00937266	0.0214987	0.131702	0.337272	0.429847	1.49789	9.76102e-29	1.84879e-27
NAT60_RS07080	hypothetical protein	0.320827	0.144563	0.220098	0.0167207	0.945323	0.960384	1.11445	8.5942e-07	3.43948e-06
NAT60_RS08530	8-oxo-dGTP diphosphatase	0.321574	0.0573876	0.102218	-0.0515545	0.785175	0.840096	-0.102124	0.588739	0.667215
dnaG	DNA primase	0.322702	0.230366	0.324276	0.68801	0.022141	0.0424406	-0.247506	0.410607	0.494642
ftsH	ATP-dependent zinc metalloprotease FtsH	0.324355	0.143034	0.218375	-0.18664	0.450989	0.543288	-0.968625	9.17386e-05	0.000270827
NAT60_RS03060	xanthine phosphoribosyltransferase	0.325279	0.419139	0.522353	1.37097	0.00159119	0.00401576	1.06999	0.0138671	0.0266611
NAT60_RS07480	iron-siderophore ABC transporter substrate-binding protein	0.325879	0.121909	0.192897	-0.578262	0.0141171	0.0286384	-0.595586	0.0114682	0.0226405
rpmI	50S ribosomal protein L35	0.327489	0.344365	0.445717	1.12645	0.00359199	0.00836965	-0.282055	0.466359	0.551728
NAT60_RS08455	hypothetical protein	0.327597	0.0845138	0.141324	0.00346596	0.986972	0.990597	0.351278	0.0975128	0.147115
cps4A	capsular polysaccharide biosynthesis protein Cps4A	0.327837	0.000168044	0.000600874	0.520783	8.71647e-08	5.52731e-07	0.0644298	0.508073	0.591207
NAT60_RS07805	DUF6110 family protein	0.328137	0.04656	0.0856435	0.0679475	0.712165	0.777166	0.438812	0.0168825	0.0315702
NAT60_RS01365	SPH_0224 family bacteriocin-like peptide	0.328828	0.0627618	0.110049	-0.197533	0.321022	0.413268	1.40407	3.38664e-14	2.60186e-13
NAT60_RS00545	hypothetical protein	0.331513	0.188966	0.276794	0.379008	0.172822	0.244779	0.225814	0.415995	0.500303
lctO	L-lactate oxidase	0.331514	0.293862	0.391904	-0.246637	0.484874	0.576844	-0.419798	0.234486	0.311942
NAT60_RS07070	helix-turn-helix domain-containing protein	0.331668	0.496979	0.59383	0.229538	0.66641	0.742053	1.20274	0.015962	0.0301434
cibA	fratricide two-peptide bacteriocin subunit CibA	0.333902	0.723528	0.796839	2.03663	0.0264311	0.0494259	0.868108	0.365036	0.447063
cps4B	capsular polysaccharide biosynthesis protein Cps4B	0.335322	1.62089e-06	9.14447e-06	0.438321	1.88143e-08	1.31838e-07	0.178806	0.0218459	0.0398391
NAT60_RS06410	undecaprenyl-diphosphate phosphatase	0.336839	0.140857	0.215396	-0.0520925	0.838588	0.880955	0.437763	0.0867929	0.133254
NAT60_RS01300	DJ-1/PfpI family protein	0.337227	0.000295147	0.00100287	-0.462129	1.13091e-05	4.76528e-05	-0.091555	0.377474	0.461411
NAT60_RS03630	alpha/beta hydrolase	0.339395	0.0130789	0.028858	0.352774	0.019753	0.0384801	-0.24554	0.108008	0.160419
dprA	DNA-processing protein DprA	0.339551	0.0758103	0.128797	1.18146	7.80021e-09	5.92135e-08	0.657909	0.00142851	0.00348564
NAT60_RS04730	MBL fold metallo-hydrolase	0.340129	0.000210169	0.000739068	-0.159574	0.120055	0.181986	0.977223	1.07847e-21	1.4701e-20
rpe	ribulose-phosphate 3-epimerase	0.340997	0.0083333	0.0194647	0.129462	0.369722	0.464093	0.723618	4.86641e-07	2.0282e-06
NAT60_RS07085	hypothetical protein	0.342433	0.0477453	0.0875711	0.0364446	0.849298	0.889763	0.822337	5.36903e-06	1.91622e-05
gatB	Asp-tRNA(Asn)/Glu-tRNA(Gln) amidotransferase subunit GatB	0.342613	0.00117777	0.00350947	0.28945	0.0141505	0.0286757	-0.634539	7.93915e-08	3.59045e-07
NAT60_RS08360	XRE/MutR family transcriptional regulator	0.342619	0.131224	0.203265	0.415065	0.101691	0.158675	-0.304806	0.229797	0.307414
NAT60_RS09865	DUF1831 domain-containing protein	0.34265	0.0982674	0.160261	-0.343974	0.138193	0.204933	-0.282766	0.222366	0.298517
NAT60_RS06310	phosphatase PAP2 family protein	0.344204	0.00156611	0.00447827	0.0710073	0.558773	0.645101	0.823674	7.34314e-12	4.82729e-11
NAT60_RS03605	DUF1919 domain-containing protein	0.344223	0.0728694	0.124463	0.212129	0.321567	0.413691	1.69197	1.53238e-15	1.36346e-14
spuA	LPXTG-anchored pullulanase SpuA	0.344483	0.0203537	0.0417328	0.856945	1.8856e-07	1.13565e-06	0.551414	0.00080806	0.00205835
NAT60_RS02930	aminodeoxychorismate/anthranilate synthase component II	0.345323	0.355412	0.456924	-0.123416	0.767893	0.826198	0.487164	0.239079	0.315854
lacD	tagatose-bisphosphate aldolase	0.345994	0.0209104	0.0426456	-0.035227	0.833388	0.87984	0.575653	0.000562131	0.00146307
NAT60_RS05610	PTS mannose/fructose/sorbose/N-acetylgalactosamine transporter subunit IIC	0.347098	0.255409	0.351003	-1.15264	0.00141775	0.00364538	2.6172	8.14141e-16	7.37373e-15
NAT60_RS04900	copper homeostasis protein CutC	0.3479	0.00110368	0.00330412	0.453959	0.000130641	0.000449329	-0.160908	0.176648	0.244697
NAT60_RS08525	dihydroorotase	0.347943	0.00439787	0.011158	-0.380812	0.00536381	0.0119871	0.0364438	0.789395	0.840449
pavA	Rqc2 family fibronectin-binding protein PavA	0.349851	0.0750078	0.127547	0.306083	0.16323	0.234252	-0.134342	0.540751	0.622717
rplV	50S ribosomal protein L22	0.349932	0.344322	0.445717	1.50131	0.00028304	0.000889089	-0.27088	0.512631	0.594342
NAT60_RS02590	hypothetical protein	0.350101	0.00242255	0.00663946	0.325292	0.0109485	0.0224726	-0.383669	0.00304662	0.00688911
treR	trehalose operon repressor	0.350483	0.339501	0.440316	0.734905	0.0708831	0.116233	-1.41013	0.000780159	0.00199258
NAT60_RS08355	ABC-F family ATP-binding cassette domain-containing protein	0.351879	0.178615	0.264262	0.619503	0.0341314	0.0610789	-0.732467	0.0122938	0.0240225
ezrA	septation ring formation regulator EzrA	0.352307	0.079175	0.1338	-0.453115	0.0434856	0.0756943	0.265088	0.237328	0.314629
NAT60_RS04525	phosphocarrier protein HPr	0.356106	0.00815109	0.0190624	0.0117835	0.937581	0.957438	-1.82628	1.07704e-33	2.57546e-32
NAT60_RS05645	hypothetical protein	0.358699	0.18118	0.267437	-0.626384	0.0378554	0.0671153	-1.6491	6.85811e-08	3.13865e-07
NAT60_RS00530	ABC-2 family transporter protein	0.358958	1.88406e-05	8.66395e-05	0.434989	3.43499e-06	1.62652e-05	0.102126	0.275832	0.355092
smc	chromosome segregation protein SMC	0.360637	0.000333823	0.00111622	-0.0308975	0.783365	0.839069	0.247518	0.0273763	0.0484916
NAT60_RS09470	nucleoside-triphosphate diphosphatase	0.362667	0.0218018	0.0442077	0.628676	0.000370421	0.00112123	0.908644	2.62666e-07	1.12664e-06
pulA	type I pullulanase	0.363114	0.0726987	0.124283	-0.214957	0.342025	0.434572	0.680348	0.00262107	0.00604837
NAT60_RS03025	ABC transporter ATP-binding protein/permease	0.365086	0.00217798	0.00606475	0.00859594	0.948534	0.962624	-0.389985	0.0034154	0.00765963
murC	UDP-N-acetylmuramate--L-alanine ligase	0.365552	1.88685e-08	1.47932e-07	0.00719326	0.921139	0.946877	0.787856	1.02603e-27	1.88731e-26
lacA	galactose-6-phosphate isomerase subunit LacA	0.366048	0.00352051	0.00918792	0.244369	0.0794609	0.128169	0.397446	0.00409419	0.00900252
grpE	nucleotide exchange factor GrpE	0.366537	0.213145	0.304743	-1.71805	1.88781e-07	1.13565e-06	1.91403	5.93765e-09	3.11198e-08
pfkA	6-phosphofructokinase	0.366929	0.00582039	0.0141479	0.0974984	0.512167	0.600353	-0.60527	4.7472e-05	0.000147665
NAT60_RS06875	3'-5' exoribonuclease YhaM family protein	0.368138	0.0160562	0.0342044	-0.0576058	0.736147	0.797085	0.758309	8.83232e-06	3.06091e-05
NAT60_RS03650	DUF4300 family protein	0.368595	0.00871808	0.0202154	0.74944	1.41785e-06	7.23291e-06	-0.624574	7.95701e-05	0.000238585
gatA	Asp-tRNA(Asn)/Glu-tRNA(Gln) amidotransferase subunit GatA	0.369362	0.00386429	0.00997622	0.462203	0.00120813	0.00316162	-0.810707	1.49573e-08	7.47083e-08
NAT60_RS05115	ATP-binding cassette domain-containing protein	0.370108	0.00232325	0.00640402	0.280628	0.0386404	0.0684437	-0.305712	0.024486	0.0440242
NAT60_RS04905	YbaN family protein	0.371173	0.00910537	0.0210291	0.489059	0.00200871	0.00495616	-0.785934	9.38434e-07	3.72453e-06
rpsD	30S ribosomal protein S4	0.371982	0.305094	0.402514	0.863765	0.0331428	0.0595816	-0.467372	0.24913	0.326652
NAT60_RS04350	phosphorylcholine transferase LicD	0.372195	0.000126938	0.000469551	0.582399	6.96868e-08	4.47352e-07	-0.509219	2.92775e-06	1.09177e-05
NAT60_RS00425	esterase family protein	0.373803	0.000134147	0.00048974	0.974437	2.27584e-19	5.96394e-18	-0.840736	2.91648e-14	2.26798e-13
NAT60_RS02260	gluconate 5-dehydrogenase	0.374764	0.305489	0.402756	-1.5348	0.000271849	0.000859581	-1.55958	0.000199355	0.000554312
NAT60_RS09490	segregation/condensation protein A	0.374829	0.0165517	0.0350647	0.456242	0.0090077	0.0189152	0.974864	2.32215e-08	1.12463e-07
tnpB	IS66 family insertion sequence element accessory protein TnpB	0.375146	0.00960308	0.0218699	0.396363	0.0142752	0.0288978	-0.128506	0.427342	0.511901
secY	preprotein translocase subunit SecY	0.377662	0.218095	0.310198	0.906276	0.0082004	0.0173918	-0.10163	0.766889	0.82105
NAT60_RS06640	CvpA family protein	0.377786	0.0100999	0.0228113	0.0741191	0.651595	0.729019	-0.602023	0.000250183	0.000685673
NAT60_RS07245	glycosyltransferase family 4 protein	0.378531	0.00112506	0.00336287	0.375491	0.00382013	0.00881534	0.338267	0.00914248	0.0185861
NAT60_RS08235	Nif3-like dinuclear metal center hexameric protein	0.378726	0.000354397	0.00117497	0.961941	8.78144e-17	1.93091e-15	0.364914	0.00173993	0.0041815
NAT60_RS02250	sugar kinase	0.379393	0.298101	0.395745	-1.64185	7.88852e-05	0.000281019	-1.53737	0.00020117	0.000558547
NAT60_RS06755	ABC transporter ATP-binding protein	0.381294	0.0384559	0.072622	0.938243	2.41412e-06	1.19026e-05	0.441675	0.0276838	0.0489908
galE	UDP-glucose 4-epimerase GalE	0.382435	0.000731754	0.0022836	-0.38415	0.00242421	0.00588518	-0.591209	3.05304e-06	1.13187e-05
eloR	RNA-binding cell elongation regulator EloR	0.38247	0.000105358	0.0003999	-0.0949264	0.389539	0.482947	0.317373	0.00387117	0.0086011
NAT60_RS06420	DUF2207 domain-containing protein	0.383441	0.0290157	0.0569304	0.0782447	0.69023	0.762219	-0.000812613	0.996697	1
NAT60_RS09680	response regulator transcription factor	0.386749	1.99246e-08	1.55574e-07	0.184217	0.0163626	0.0324781	0.576461	3.55449e-14	2.71989e-13
divIVA	cell division protein DivIVA	0.386831	0.0016934	0.00482066	-0.07285	0.596963	0.679757	0.647856	2.52553e-06	9.49183e-06
murB	UDP-N-acetylmuramate dehydrogenase	0.388072	3.8964e-05	0.000168258	0.579812	3.12099e-08	2.12472e-07	-0.707239	2.82905e-11	1.80399e-10
NAT60_RS03215	aminoacyl-tRNA deacylase	0.388643	6.07512e-06	3.05835e-05	0.734172	5.2091e-15	9.05909e-14	0.84085	1.91944e-19	2.35378e-18
NAT60_RS09375	hemolysin	0.391451	0.00118117	0.00351411	-0.0759252	0.573728	0.657604	0.118569	0.379037	0.463025
hrcA	heat-inducible transcriptional repressor HrcA	0.391965	0.177908	0.263419	-1.32802	4.52731e-05	0.000168497	1.60248	8.27742e-07	3.33903e-06
greA	transcription elongation factor GreA	0.392737	0.126402	0.198202	0.281239	0.327468	0.420434	-0.860731	0.00275481	0.00628873
pflB	formate C-acetyltransferase	0.394241	0.229517	0.323556	-2.03504	2.90704e-08	1.98613e-07	0.321271	0.381119	0.464087
tsaD	tRNA (adenosine(37)-N6)-threonylcarbamoyltransferase complex transferase subunit TsaD	0.394377	0.0109223	0.0245526	-0.0692522	0.689381	0.761864	-0.139422	0.420825	0.504726
NAT60_RS09100	tyrosine-protein kinase	0.394985	1.30749e-05	6.24514e-05	0.282191	0.00531084	0.0119206	0.229258	0.0234877	0.0424688
gatC	Asp-tRNA(Asn)/Glu-tRNA(Gln) amidotransferase subunit GatC	0.395073	0.130861	0.203031	0.838582	0.0039509	0.00909515	-1.21327	4.0122e-05	0.000126239
murM	peptidoglycan bridge formation alanyltransferase MurM	0.397298	2.24575e-06	1.21703e-05	0.134717	0.151098	0.219643	-0.141601	0.131433	0.19019
NAT60_RS09860	DUF4649 family protein	0.399438	0.0440132	0.0815075	-0.245785	0.268925	0.355547	-0.25586	0.248719	0.326337
fmt	methionyl-tRNA formyltransferase	0.399529	0.0322938	0.0625918	0.766398	0.00022778	0.000739802	0.78312	0.000163867	0.000461676
NAT60_RS07050	competence/damage-inducible protein A	0.399793	0.00110092	0.00330102	0.641315	2.57531e-06	1.26322e-05	-0.10036	0.463306	0.548456
atpB	F0F1 ATP synthase subunit A	0.40093	0.016824	0.0355234	0.0231056	0.90193	0.933654	-0.786981	2.71754e-05	8.84126e-05
NAT60_RS07800	methyltransferase domain-containing protein	0.401021	0.00131097	0.00384056	0.297822	0.0312481	0.0566612	0.747232	4.29685e-08	2.03462e-07
NAT60_RS04365	O-antigen polysaccharide polymerase Wzy family protein	0.401471	0.0208097	0.0425309	-0.495153	0.0108665	0.0223282	0.011331	0.95345	0.972255
NAT60_RS05425	hypothetical protein	0.402033	0.0530629	0.0956732	0.300854	0.192772	0.268785	-0.171391	0.46028	0.545549
nrdH	glutaredoxin-like protein NrdH	0.402715	0.120181	0.190636	0.0776842	0.788552	0.842267	0.384543	0.183837	0.253372
pdrM	sodium-coupled multidrug efflux MATE transporter PdrM	0.403186	0.00204891	0.00573035	-0.373369	0.0107633	0.02214	0.35301	0.0156009	0.0295491
NAT60_RS07275	ABC transporter permease	0.403226	0.014928	0.0321953	0.184111	0.315759	0.407553	0.402872	0.0257067	0.0460028
rplT	50S ribosomal protein L20	0.403931	0.235268	0.329719	1.10324	0.00372406	0.00861845	-0.217083	0.568318	0.647524
NAT60_RS00020	DUF2812 domain-containing protein	0.404576	0.131183	0.203265	0.3963	0.173355	0.245141	-0.652329	0.035841	0.0622176
NAT60_RS09135	glycosyltransferase family 2 protein	0.406857	0.00121467	0.00360258	1.00727	5.39148e-13	6.87593e-12	-0.763976	6.6675e-08	3.06609e-07
scpB	SMC-Scp complex subunit ScpB	0.409114	0.0339956	0.0652293	0.428216	0.0469642	0.0810352	0.991951	4.09054e-06	1.49908e-05
NAT60_RS02010	phosphatidate cytidylyltransferase	0.409622	0.0125432	0.0278044	0.519543	0.00457428	0.0103926	0.00813577	0.964606	0.981016
xerD	site-specific tyrosine recombinase XerD	0.410003	0.0155941	0.0334435	0.527789	0.00531537	0.0119206	0.955856	4.37119e-07	1.83782e-06
rpsT	30S ribosomal protein S20	0.41238	0.33146	0.431937	0.994206	0.0361868	0.0644556	-1.47098	0.00196125	0.0046607
NAT60_RS04060	U32 family peptidase	0.417478	0.0145081	0.0315541	-0.020229	0.915636	0.942234	0.489763	0.0100677	0.0201881
NAT60_RS03210	DUF368 domain-containing protein	0.419007	0.000430475	0.00140051	0.853976	9.67414e-11	9.39423e-10	0.641093	1.18425e-06	4.64237e-06
pheA	prephenate dehydratase	0.419621	1.64111e-05	7.63853e-05	0.0934352	0.390358	0.48365	0.177659	0.101569	0.152513
NAT60_RS00040	hypothetical protein	0.41983	0.126	0.197734	-2.08609	1.428e-11	1.56997e-10	1.85413	1.41709e-09	7.74539e-09
NAT60_RS06645	cell division protein ZapA	0.420666	0.000199177	0.000705602	0.46094	0.000246043	0.000793727	-0.832413	7.34427e-11	4.51755e-10
NAT60_RS09170	hypothetical protein	0.421209	0.337966	0.438622	0.839871	0.0617581	0.103362	0.875063	0.0470062	0.0789702
comD	competence system sensor histidine kinase ComD	0.423674	0.0356017	0.068038	0.336952	0.130084	0.194262	-0.0320612	0.88611	0.919237
guaB	IMP dehydrogenase	0.42444	3.20078e-05	0.00014273	-0.0680442	0.551021	0.637305	-0.98056	9.90991e-18	1.0532e-16
NAT60_RS08165	hypothetical protein	0.425249	0.0270011	0.0533606	0.579311	0.00581556	0.0128764	0.600241	0.00400196	0.00881029
NAT60_RS01550	M20/M25/M40 family metallo-hydrolase	0.42602	0.099855	0.162434	1.91326	3.34716e-11	3.49897e-10	-1.12987	0.000100708	0.000295482
prfB	peptide chain release factor 2	0.428345	0.000132382	0.000485146	0.417509	0.000853915	0.00232367	0.0643658	0.607279	0.684173
ftsE	cell division ATP-binding protein FtsE	0.430592	2.08385e-11	2.67544e-10	0.161232	0.0245728	0.0464046	-0.107965	0.13252	0.191618
lytC	choline binding-anchored murein hydrolase LytC	0.43163	0.0069434	0.0164798	0.373301	0.0367573	0.0652894	-0.519473	0.00366491	0.00819039
NAT60_RS03960	hypothetical protein	0.431701	0.00675304	0.0161414	0.360763	0.0395608	0.0698153	0.459579	0.00798342	0.0164572
rplA	50S ribosomal protein L1	0.432698	0.0496102	0.0902132	0.71795	0.00356728	0.00833238	-1.36116	3.35803e-08	1.60717e-07
ilvA	threonine ammonia-lyase IlvA	0.432885	0.0188135	0.0391625	1.16977	8.57336e-09	6.4317e-08	-0.578995	0.00527258	0.0112873
adcR	zinc-dependent transcriptional regulator AdcR	0.434314	6.63865e-05	0.000266801	0.626407	1.0219e-07	6.4306e-07	0.555324	2.06076e-06	7.79097e-06
NAT60_RS09905	transposase	0.434981	0.379398	0.483537	1.23419	0.0136494	0.0277189	-0.543	0.345063	0.426435
NAT60_RS03125	transposase family protein	0.435468	0.10568	0.17046	0.6711	0.0201944	0.03926	0.8184	0.00399124	0.00880651
rplM	50S ribosomal protein L13	0.43568	0.105676	0.17046	1.19405	7.27689e-05	0.000261176	-1.51426	4.99739e-07	2.07375e-06
NAT60_RS05590	L-fuculose-phosphate aldolase	0.437015	0.105217	0.170143	-1.21464	0.00019973	0.000658764	2.84533	1.24414e-23	1.88892e-22
NAT60_RS06230	Xaa-Pro peptidase family protein	0.437159	0.0248178	0.0495579	-0.147812	0.497391	0.586593	-0.275612	0.20572	0.279902
rsmH	16S rRNA (cytosine(1402)-N(4))-methyltransferase RsmH	0.437891	5.35374e-05	0.000221682	0.384496	0.00147313	0.00376247	-0.809789	3.00882e-11	1.90592e-10
clpP	ATP-dependent Clp protease proteolytic subunit ClpP	0.439178	0.0388452	0.0732126	0.387194	0.103233	0.16065	-0.762679	0.00133995	0.00330751
NAT60_RS06525	CPBP family glutamic-type intramembrane protease	0.43962	0.321388	0.420818	2.39502	9.22248e-07	4.91437e-06	-1.21094	0.0165235	0.0309897
pepA	glutamyl aminopeptidase	0.439877	0.00104097	0.00314098	0.328682	0.0283766	0.0520464	0.0139128	0.926078	0.949913
NAT60_RS08015	TIGR02206 family membrane protein	0.440117	0.000866107	0.0026541	1.18698	7.71306e-16	1.47551e-14	-0.460109	0.00186439	0.00444737
rpsA	30S ribosomal protein S1	0.44387	0.158749	0.237813	0.845778	0.0163071	0.0324614	-1.32758	0.000163517	0.000461368
atpA	F0F1 ATP synthase subunit alpha	0.444995	0.0047103	0.0118097	-0.0201108	0.909047	0.937976	-0.221128	0.20907	0.284056
NAT60_RS06415	IS110 family transposase	0.445129	0.020219	0.0415455	0.362018	0.0908957	0.144062	0.482547	0.0241347	0.0434743
mvk	mevalonate kinase	0.445149	8.33348e-05	0.000325346	0.502824	6.19703e-05	0.000225496	0.122813	0.329129	0.410714
rpmF	50S ribosomal protein L32	0.445302	0.260047	0.355141	0.908882	0.0396958	0.0698603	-1.19442	0.00693915	0.0144919
NAT60_RS03970	SGNH/GDSL hydrolase family protein	0.446244	0.00147045	0.00426208	0.225598	0.148497	0.216635	0.717317	3.35093e-06	1.23991e-05
NAT60_RS01485	glycosyltransferase family 2 protein	0.449966	0.102849	0.166878	-0.0842243	0.785202	0.840096	-1.23358	0.000100071	0.000294276
NAT60_RS01175	YdbC family protein	0.450703	0.00236435	0.00650793	0.206834	0.20959	0.287464	-0.010038	0.951458	0.970741
uvrA	excinuclease ABC subunit UvrA	0.452899	1.95521e-06	1.08415e-05	0.181222	0.0884501	0.140887	0.0416034	0.695672	0.760904
NAT60_RS01660	magnesium transporter CorA family protein	0.454055	5.7257e-08	4.08704e-07	1.02029	4.26158e-28	2.20335e-26	0.0656694	0.481612	0.565924
NAT60_RS06160	DnaD domain-containing protein	0.45442	0.00969638	0.0220038	0.8877	5.94936e-06	2.68423e-05	0.788222	5.78506e-05	0.00017821
atpD	F0F1 ATP synthase subunit beta	0.454516	0.00911296	0.0210291	-0.0155995	0.936196	0.9567	0.268494	0.168224	0.234899
NAT60_RS04290	hypothetical protein	0.457486	0.00588681	0.0142912	0.620715	0.000751026	0.00207019	2.66259	1.3642e-48	6.21359e-47
NAT60_RS04705	L-lactate dehydrogenase	0.458649	0.00595777	0.0144451	0.138717	0.456904	0.548686	-0.744143	6.59285e-05	0.000201794
trpE	anthranilate synthase component I	0.459135	0.0511575	0.0926746	0.12767	0.627018	0.707243	0.361211	0.166286	0.233045
NAT60_RS10100	DUF969 domain-containing protein	0.459768	3.65284e-06	1.92504e-05	0.202751	0.0673116	0.111583	-0.876315	5.39874e-15	4.57164e-14
NAT60_RS04825	Cof-type HAD-IIB family hydrolase	0.460071	0.0132396	0.0291454	0.140736	0.497668	0.586593	0.338862	0.101933	0.15294
cysK	cysteine synthase A	0.460309	0.366254	0.469915	-1.12474	0.0483443	0.0830931	-1.10673	0.0520416	0.0860464
vncR	response regulator transcription factor VncR	0.460665	1.37249e-06	7.86101e-06	-0.0492484	0.64494	0.723195	2.45586	5.55328e-125	1.77057e-122
NAT60_RS08195	MazG-like protein	0.460937	0.0846381	0.14138	-0.0686888	0.81854	0.867036	0.356366	0.229321	0.306992
psr	polyisoprenyl-teichoic acid--peptidoglycan teichoic acid transferase Psr	0.46102	9.72821e-06	4.71141e-05	-0.0697037	0.550022	0.636535	0.120761	0.299166	0.37901
NAT60_RS09725	YeiH family protein	0.461435	0.00713574	0.0168319	0.850467	9.12784e-06	3.97758e-05	0.71983	0.000173048	0.000485397
NAT60_RS05410	DHH family phosphoesterase	0.463337	0.000343679	0.00114341	0.359684	0.012899	0.0263069	-0.249148	0.0851368	0.131238
NAT60_RS04625	serine/threonine protein phosphatase	0.464049	0.000245891	0.000848351	0.0530947	0.70747	0.773365	0.635982	6.56506e-06	2.31715e-05
NAT60_RS08885	NA	0.464314	0.110572	0.177602	1.35824	2.55348e-05	9.96527e-05	-2.67692	9.5329e-15	7.86054e-14
NAT60_RS08125	hypothetical protein	0.464457	0.000984422	0.00297974	0.00270821	0.986297	0.990529	0.0901734	0.565558	0.645148
NAT60_RS07790	membrane protein	0.465417	0.0454012	0.0836729	-1.42469	7.18031e-08	4.57864e-07	0.503876	0.0518078	0.0858081
NAT60_RS04075	ABC transporter ATP-binding protein	0.466018	0.00529989	0.013015	0.257319	0.164446	0.235468	-0.411865	0.0293276	0.0516134
NAT60_RS09400	phosphopentomutase	0.466875	0.000262457	0.000899787	0.367813	0.0100829	0.0209204	-0.110439	0.43995	0.524703
rpmG	50S ribosomal protein L33	0.469442	0.0764498	0.129768	0.965691	0.00110381	0.00294093	-0.782941	0.00828474	0.0169686
pyrH	UMP kinase	0.470843	3.34495e-11	4.15513e-10	0.472403	2.51892e-09	2.01619e-08	-0.053827	0.497576	0.581113
NAT60_RS09605	PadR family transcriptional regulator	0.471434	0.0254129	0.0505879	1.82044	2.28352e-15	4.24113e-14	0.72791	0.00169265	0.00407813
rplI	50S ribosomal protein L9	0.471768	9.36506e-06	4.55997e-05	0.127181	0.284913	0.372804	-0.158021	0.184278	0.253615
hslO	Hsp33 family molecular chaperone HslO	0.472478	0.0313277	0.0610285	1.57682	1.24575e-10	1.19755e-09	0.387092	0.114458	0.168301
NAT60_RS02630	primosomal protein N'	0.472549	0.0234861	0.0471942	0.952147	4.34457e-05	0.000162645	0.72069	0.00197203	0.00468052
NAT60_RS04360	glycosyltransferase	0.472585	0.00406185	0.010416	-0.173297	0.346339	0.439647	-0.0093827	0.959287	0.977499
rpiA	ribose-5-phosphate isomerase RpiA	0.473417	0.00492282	0.0122303	0.56702	0.00256346	0.00614648	-0.109039	0.562333	0.641852
NAT60_RS09595	glycosyltransferase family 2 protein	0.473539	0.00279343	0.00748436	0.478008	0.00688275	0.0148945	0.137136	0.438311	0.523074
NAT60_RS09090	glycosyltransferase family 1 protein	0.47536	0.0001269	0.000469551	-0.0592053	0.66947	0.744158	0.219253	0.113733	0.167621
NAT60_RS05315	insulinase family protein	0.479334	0.0775111	0.131336	0.296349	0.328852	0.42173	-0.56775	0.0615908	0.098928
NAT60_RS07945	gamma-glutamyl-gamma-aminobutyrate hydrolase family protein	0.479835	0.346626	0.448037	-0.295092	0.604705	0.686122	-1.56494	0.00607103	0.012833
NAT60_RS02245	bifunctional 4-hydroxy-2-oxoglutarate aldolase/2-dehydro-3-deoxy-phosphogluconate aldolase	0.482007	0.224197	0.316771	-1.64489	0.00029522	0.000922564	-1.35928	0.0025149	0.00583152
NAT60_RS01670	Xaa-Pro peptidase family protein	0.48289	5.39915e-08	3.89758e-07	-0.0692437	0.485956	0.577771	-0.152278	0.125086	0.182107
mraY	phospho-N-acetylmuramoyl-pentapeptide-transferase	0.483648	7.45423e-06	3.7035e-05	-0.256255	0.0339585	0.0608263	0.0805513	0.504165	0.58809
NAT60_RS09500	rRNA pseudouridine synthase	0.484976	6.94518e-05	0.000277372	0.509022	0.000183053	0.000609397	1.16302	1.06567e-17	1.11401e-16
NAT60_RS05825	F0F1 ATP synthase subunit gamma	0.485348	0.0141328	0.0308105	0.0037732	0.986387	0.990529	0.128768	0.560339	0.641106
NAT60_RS08350	HU family DNA-binding protein	0.48637	0.144802	0.220196	-0.21461	0.564998	0.651109	-1.53584	3.8553e-05	0.000121502
pheT	phenylalanine--tRNA ligase subunit beta	0.486512	0.146925	0.223069	0.759094	0.0428668	0.0748213	-0.647474	0.08437	0.130161
NAT60_RS01735	GNAT family N-acetyltransferase	0.486674	0.155265	0.23406	-0.607212	0.113575	0.174234	1.56414	4.18908e-05	0.000131372
NAT60_RS02125	NCS2 family permease	0.4867	0.00577564	0.0140744	1.00742	2.69375e-07	1.58072e-06	-0.400097	0.0429156	0.0729108
NAT60_RS03030	ABC transporter ATP-binding protein/permease	0.488289	4.7642e-05	0.00020119	0.07078	0.597989	0.680519	-0.433483	0.00124649	0.00310083
NAT60_RS05995	VOC family protein	0.488816	0.000114109	0.000428019	0.550527	8.74642e-05	0.00030814	0.553881	7.53e-05	0.000227926
NAT60_RS05310	insulinase family protein	0.49095	0.0483972	0.0883433	0.635203	0.0222972	0.0426973	-0.964778	0.000528742	0.00138559
NAT60_RS00675	thymidylate synthase	0.492295	0.000314818	0.00105942	1.12314	1.53567e-13	2.18454e-12	-0.59137	0.000113643	0.000330394
NAT60_RS05565	metal ABC transporter ATP-binding protein	0.49256	0.000201357	0.000712008	0.577742	8.74648e-05	0.00030814	0.866926	3.42494e-09	1.81494e-08
NAT60_RS01490	ABC transporter ATP-binding protein/permease	0.493405	0.0537449	0.0966653	-0.193468	0.50017	0.588816	-0.932556	0.00128363	0.0031808
NAT60_RS00670	ROK family glucokinase	0.496542	3.49018e-06	1.8444e-05	0.783025	5.12736e-11	5.18975e-10	0.31313	0.00870782	0.0177591
NAT60_RS01290	bifunctional DnaQ family exonuclease/ATP-dependent helicase	0.497317	3.20573e-11	4.00822e-10	-0.0742882	0.375823	0.469594	-0.191075	0.022621	0.0410959
NAT60_RS00585	transposase	0.499142	0.214155	0.30573	-0.187459	0.680798	0.755433	0.626799	0.149177	0.213358
recN	DNA repair protein RecN	0.49974	5.69454e-05	0.000233269	0.222845	0.108282	0.167864	0.668916	1.3949e-06	5.40171e-06
yaaA	S4 domain-containing protein YaaA	0.50028	0.00675864	0.0161414	0.805015	9.22937e-05	0.000321599	0.135779	0.510306	0.592364
yaaA	peroxide stress protein YaaA	0.50028	0.00675864	0.0161414	0.805015	9.22937e-05	0.000321599	0.135779	0.510306	0.592364
nusG	transcription termination/antitermination protein NusG	0.500966	0.0116145	0.0259563	0.3868	0.0812571	0.130846	-0.509277	0.0218197	0.0398293
rlmH	23S rRNA (pseudouridine(1915)-N(3))-methyltransferase RlmH	0.503598	4.17937e-06	2.17259e-05	-0.102131	0.408425	0.500342	0.421766	0.000395856	0.00105323
NAT60_RS05265	YhgE/Pip domain-containing protein	0.50751	0.113571	0.181505	0.708091	0.0391907	0.069226	0.0332569	0.92507	0.949388
NAT60_RS02295	alginate lyase family protein	0.5101	0.252426	0.348155	-1.77396	0.00593364	0.0130924	-0.305055	0.546218	0.627901
NAT60_RS01720	hypothetical protein	0.512752	1.31236e-05	6.24514e-05	0.335618	0.0106692	0.0219937	-0.756756	9.54941e-09	4.93731e-08
NAT60_RS08215	CadD family cadmium resistance transporter	0.513018	1.824e-07	1.21579e-06	0.297716	0.00671685	0.0145684	0.211799	0.0536962	0.0880968
ftsX	permease-like cell division protein FtsX	0.513806	7.12204e-09	6.05531e-08	0.176192	0.0757551	0.122917	0.161957	0.102411	0.153536
rpsO	30S ribosomal protein S15	0.514219	0.0671099	0.116393	0.161266	0.607535	0.688516	-0.755907	0.0160883	0.030352
rpsI	30S ribosomal protein S9	0.51617	0.0118705	0.0264974	1.16931	3.39238e-07	1.96061e-06	-1.41483	7.25163e-10	4.08011e-09
NAT60_RS01295	FtsW/RodA/SpoVE family cell cycle protein	0.51795	1.51145e-09	1.40359e-08	-0.337711	0.000465186	0.00136697	-0.0280522	0.769398	0.822727
NAT60_RS01180	hypothetical protein	0.518328	0.0211996	0.0430976	0.0827732	0.741867	0.802256	-0.279542	0.272716	0.352042
NAT60_RS06000	pyridoxal phosphate-dependent aminotransferase	0.518813	1.20592e-09	1.15346e-08	0.638881	1.87751e-11	2.01779e-10	0.308899	0.0011744	0.00293293
NAT60_RS08650	membrane protein	0.518922	0.000867399	0.0026541	0.766804	9.71389e-06	4.16652e-05	-1.00922	9.95856e-09	5.12116e-08
recX	recombination regulator RecX	0.519632	0.00512636	0.0126866	-0.181216	0.386398	0.480298	0.491571	0.0162612	0.0305876
NAT60_RS07255	metal-sulfur cluster assembly factor	0.52043	0.0210732	0.0428862	0.424635	0.0920164	0.145477	-0.0642379	0.798953	0.848167
NAT60_RS05280	YfhO family protein	0.521074	0.207143	0.299293	0.887934	0.054298	0.0924951	-0.566206	0.220554	0.2965
dnaK	molecular chaperone DnaK	0.521715	0.0415023	0.0776848	-1.82243	1.96026e-10	1.83822e-09	1.82648	1.72139e-10	1.01636e-09
NAT60_RS05815	F0F1 ATP synthase subunit epsilon	0.522105	0.00949367	0.0216645	-0.116743	0.603973	0.685996	0.251107	0.264466	0.342767
trpS	tryptophan--tRNA ligase	0.522762	0.00262189	0.00710737	0.0747595	0.700335	0.76864	-0.91265	2.78682e-06	1.04125e-05
NAT60_RS07365	XRE/MutR family transcriptional regulator	0.523211	0.0168743	0.0355903	-0.205214	0.40654	0.498852	0.134103	0.580944	0.659552
NAT60_RS03020	sugar transferase	0.523212	1.69393e-06	9.50291e-06	0.297156	0.0149677	0.0300962	-0.474155	0.000106433	0.000310849
NAT60_RS03635	hypothetical protein	0.526149	0.005204	0.0128283	0.612145	0.00324957	0.00765571	-0.156398	0.457932	0.543776
gdhA	NADP-specific glutamate dehydrogenase	0.528481	0.0148443	0.0320509	0.704979	0.00364765	0.00846839	-0.555999	0.0219021	0.0399035
rpmB	50S ribosomal protein L28	0.529284	0.118096	0.187795	0.551321	0.145293	0.212497	-0.750608	0.047543	0.0795015
NAT60_RS04635	arginine repressor	0.529613	0.0482744	0.0882878	0.54372	0.0694355	0.114587	0.799207	0.00756463	0.0156784
NAT60_RS05925	polysaccharide biosynthesis protein	0.531436	3.99563e-09	3.53872e-08	0.497289	8.15041e-07	4.35523e-06	0.496658	8.30137e-07	3.33903e-06
NAT60_RS10125	NA	0.531818	0.109563	0.17624	1.48174	5.08727e-05	0.000187514	-0.274739	0.460958	0.546014
nrdG	anaerobic ribonucleoside-triphosphate reductase activating protein	0.532475	0.171557	0.254805	-0.59857	0.170034	0.241551	1.80428	3.27893e-05	0.000104515
NAT60_RS06745	hypothetical protein	0.532807	0.220308	0.312648	1.4751	0.000769207	0.00211726	-0.0311772	0.948309	0.968136
NAT60_RS04810	amino acid ABC transporter ATP-binding protein	0.535172	0.0675168	0.116828	0.504197	0.123343	0.185938	0.843473	0.00992942	0.0200158
NAT60_RS09105	capsular polysaccharide biosynthesis protein	0.536334	6.17634e-05	0.000250857	0.617984	3.59736e-05	0.000136814	0.410757	0.00602611	0.0127522
NAT60_RS07095	hypothetical protein	0.537495	0.211193	0.303745	0.796637	0.0797154	0.128471	1.28386	0.00337836	0.00758544
NAT60_RS06720	NA	0.537559	0.386654	0.489522	1.23417	0.0653823	0.108668	-2.22782	0.00694963	0.014498
addA	helicase-exonuclease AddAB subunit AddA	0.539083	0.00230272	0.00636575	0.402619	0.0416569	0.0729758	0.408112	0.0389093	0.0669365
NAT60_RS01745	phosphoribulokinase	0.541533	0.1534	0.231614	-0.523242	0.217824	0.297216	1.86316	1.08036e-05	3.69058e-05
vncS	sensor histidine kinase VncS	0.542186	1.43207e-07	9.6804e-07	-0.178271	0.122803	0.18527	2.74661	2.12173e-128	8.11773e-126
pflA	pyruvate formate-lyase-activating protein	0.54326	2.65796e-05	0.00012046	0.293465	0.0422997	0.0740341	1.00575	3.21578e-12	2.20494e-11
rpmA	50S ribosomal protein L27	0.547104	6.42687e-05	0.000258834	1.11486	2.9948e-13	4.15148e-12	-1.39621	1.03187e-19	1.29018e-18
pyk	pyruvate kinase	0.547548	0.041272	0.0773293	0.135009	0.652656	0.729708	-0.4753	0.113094	0.167036
NAT60_RS08190	MazG-like protein	0.552402	0.0998275	0.162434	0.214261	0.567457	0.653156	0.637231	0.0868989	0.13331
NAT60_RS00970	sodium-dependent transporter	0.555506	0.00504835	0.0125259	0.875234	6.19944e-05	0.000225496	0.605698	0.0056193	0.0119707
nrdF	class 1b ribonucleoside-diphosphate reductase subunit beta	0.560072	0.00538096	0.0131634	0.0906205	0.687101	0.76008	1.03423	4.22806e-06	1.54356e-05
deoD	purine-nucleoside phosphorylase	0.562051	5.60355e-05	0.000230529	0.338739	0.0297354	0.0542785	-0.126281	0.418206	0.502215
endA	DNA-entry nuclease EndA	0.562752	0.00151682	0.00436342	0.690423	0.000491497	0.00142676	0.406012	0.0404387	0.0692921
NAT60_RS01655	DUF1129 domain-containing protein	0.563131	1.3411e-07	9.09764e-07	0.755649	1.9827e-10	1.8502e-09	0.756653	1.78114e-10	1.0484e-09
NAT60_RS07150	ATP-binding cassette domain-containing protein	0.567514	0.156384	0.235561	1.27209	0.00169883	0.00425374	0.0204513	0.963041	0.980467
mvaD	diphosphomevalonate decarboxylase	0.567554	1.3173e-08	1.06779e-07	0.482708	1.4131e-05	5.78858e-05	0.290709	0.00891912	0.0181707
NAT60_RS05835	F0F1 ATP synthase subunit delta	0.568437	0.0704261	0.121176	0.0905364	0.796618	0.848041	-0.297092	0.397741	0.481569
NAT60_RS07445	hypothetical protein	0.568688	0.186209	0.273382	0.130514	0.786085	0.840101	0.562892	0.238708	0.315583
NAT60_RS04185	RsmF rRNA methyltransferase first C-terminal domain-containing protein	0.572142	0.00058099	0.00184317	0.966809	1.46267e-07	9.02609e-07	1.02986	1.98631e-08	9.71818e-08
NAT60_RS02350	DUF1846 domain-containing protein	0.573225	7.40522e-05	0.000294515	0.216844	0.179924	0.253457	0.360417	0.0257751	0.0460813
NAT60_RS01375	hypothetical protein	0.573452	0.00290508	0.0077726	-0.00497146	0.981632	0.988869	2.17116	4.32571e-25	7.32309e-24
parE	DNA topoisomerase IV subunit B	0.575839	0.000288977	0.000983653	1.06814	1.70862e-09	1.40888e-08	-0.766829	1.63657e-05	5.48295e-05
NAT60_RS01015	YlbG family protein	0.57631	0.014838	0.0320509	1.37848	1.5581e-07	9.58407e-07	-0.755772	0.00452037	0.00983784
NAT60_RS06190	NA	0.576574	0.00699328	0.0165571	0.266245	0.263455	0.349143	0.447709	0.0578641	0.0939678
NAT60_RS08890	NA	0.577082	0.190435	0.278518	1.85647	0.00014689	0.000498276	-2.57137	6.49706e-07	2.6619e-06
NAT60_RS09540	bacteriocin immunity protein	0.58	0.00453607	0.0114479	0.494671	0.0302605	0.0549747	0.387257	0.0898016	0.137213
NAT60_RS00345	hypothetical protein	0.580053	0.0600585	0.105989	1.84954	4.57685e-08	3.00877e-07	0.55472	0.104347	0.155585
nrdD	anaerobic ribonucleoside-triphosphate reductase	0.58035	0.0908582	0.149879	-0.509231	0.184576	0.259191	1.51819	7.58176e-05	0.00022913
NAT60_RS03220	histidine phosphatase family protein	0.58191	0.000128931	0.000473407	0.849762	4.94068e-07	2.74308e-06	1.25431	9.71929e-14	7.17876e-13
NAT60_RS06285	Na/Pi cotransporter family protein	0.587162	3.41776e-10	3.51515e-09	0.52335	4.98826e-07	2.75796e-06	-0.162663	0.120185	0.175776
NAT60_RS04805	ABC transporter substrate-binding protein/permease	0.589998	0.136742	0.210619	0.765045	0.0843611	0.134935	0.741291	0.0944535	0.143177
rexB	ATP-dependent nuclease subunit B	0.591534	0.00104845	0.00315856	0.893696	9.27336e-06	4.02266e-05	0.191903	0.341421	0.423566
NAT60_RS06035	hypothetical protein	0.592449	6.19274e-20	2.07837e-18	0.0371991	0.608416	0.689106	0.582891	4.30758e-16	3.98087e-15
NAT60_RS08065	phosphoglycerate mutase	0.595235	0.000202615	0.000713815	-0.13925	0.43692	0.529005	-2.2069	9.05241e-35	2.34017e-33
NAT60_RS08655	low molecular weight phosphotyrosine protein phosphatase	0.599652	0.000666766	0.0020979	0.692215	0.000431329	0.00127729	-1.46396	1.84993e-13	1.35073e-12
NAT60_RS05930	UDP-N-acetylmuramoyl-L-alanyl-D-glutamate--L-lysine ligase	0.60253	0.000569942	0.00181113	1.31445	1.63991e-11	1.78247e-10	1.07052	4.13775e-08	1.96904e-07
thiD	bifunctional hydroxymethylpyrimidine kinase/phosphomethylpyrimidine kinase	0.602769	3.30378e-06	1.75559e-05	0.4466	0.00203677	0.00500816	2.6958	7.66021e-78	1.04671e-75
NAT60_RS10475	transposase	0.604818	0.0233822	0.0470349	0.599106	0.0425976	0.0744193	0.317295	0.283555	0.362918
rplK	50S ribosomal protein L11	0.607479	0.0444259	0.0821129	1.23126	0.00026792	0.00085138	-1.32278	9.10849e-05	0.00026973
NAT60_RS04040	ABC transporter ATP-binding protein/permease	0.608413	0.00993439	0.0224639	-0.753768	0.00568419	0.0126293	0.286994	0.272708	0.352042
ugpC	sn-glycerol-3-phosphate ABC transporter ATP-binding protein UgpC	0.614042	0.00138909	0.00404463	0.254675	0.235548	0.317773	-1.32684	7.61968e-10	4.27462e-09
NAT60_RS09265	VanZ family protein	0.615051	0.0177375	0.0372004	-0.493217	0.114249	0.174847	0.977537	0.000266813	0.000727083
NAT60_RS08955	phosphomevalonate kinase	0.61688	1.02165e-12	1.48062e-11	0.44671	3.62293e-06	1.71127e-05	0.540566	1.90242e-08	9.35561e-08
NAT60_RS08320	ribosomal-processing cysteine protease Prp	0.61703	4.74588e-06	2.42103e-05	1.11235	1.54162e-13	2.18454e-12	-1.16513	1.21645e-14	9.94475e-14
NAT60_RS04895	MmcQ/YjbR family DNA-binding protein	0.617234	0.00408209	0.0104468	0.834166	0.000456373	0.00134663	1.02231	1.61526e-05	5.43057e-05
NAT60_RS07090	hypothetical protein	0.617861	0.000133682	0.000488974	0.287139	0.108724	0.168276	1.39089	8.85297e-17	8.68499e-16
NAT60_RS01185	biotin transporter BioY	0.619263	0.0205055	0.041999	2.63171	9.36826e-19	2.26854e-17	0.353819	0.235838	0.313131
NAT60_RS02945	hypothetical protein	0.622252	0.0918441	0.151203	-0.466088	0.259518	0.345002	-1.07323	0.00953139	0.019275
trpC	indole-3-glycerol phosphate synthase TrpC	0.626975	0.0366837	0.0699158	-0.390381	0.248508	0.332904	0.891095	0.00738869	0.0153303
purH	bifunctional phosphoribosylaminoimidazolecarboxamide formyltransferase/IMP cyclohydrolase	0.629039	0.000181257	0.000644506	-0.607029	0.00182225	0.0045155	0.734931	6.30557e-05	0.00019331
NAT60_RS04220	ABC transporter substrate-binding protein	0.63826	0.00335727	0.00882205	0.858361	0.000396589	0.00118729	-0.348645	0.152927	0.217671
rpsB	30S ribosomal protein S2	0.639327	0.0173602	0.0365348	1.19103	7.35599e-05	0.000263521	-1.41018	2.70738e-06	1.01354e-05
bgaA	LPXTG-anchored adhesin/beta-galactosidase BgaA	0.640562	2.58131e-07	1.68534e-06	-0.513598	0.000228715	0.000741581	2.42502	1.30633e-68	1.24951e-66
tpiA	triose-phosphate isomerase	0.641003	0.00649967	0.0156008	0.921908	0.000462468	0.00136108	-0.429385	0.103046	0.154126
rpsP	30S ribosomal protein S16	0.642424	0.250765	0.346364	1.08823	0.0817302	0.131276	-1.46622	0.0192127	0.0353743
NAT60_RS09630	rhodanese-related sulfurtransferase	0.643435	1.29338e-05	6.21495e-05	0.563387	0.000634851	0.00177554	-0.499898	0.00244959	0.00569387
NAT60_RS10095	peptide ABC transporter substrate-binding protein	0.643789	0.000303715	0.00102651	0.569354	0.00423007	0.00967449	-0.684885	0.000608802	0.00156959
NAT60_RS05090	hypothetical protein	0.645228	0.00470416	0.0118097	2.85661	1.07475e-30	6.85331e-29	0.504068	0.0459879	0.0775109
rplU	50S ribosomal protein L21	0.646918	4.05515e-05	0.000173935	0.988648	1.99502e-08	1.39287e-07	-1.56115	9.28249e-19	1.06332e-17
pbp1a	penicillin-binding protein PBP1A	0.649418	1.3408e-05	6.36465e-05	1.16898	2.36742e-12	2.88463e-11	-0.0539583	0.746304	0.805689
dusB	tRNA dihydrouridine synthase DusB	0.65195	0.00157763	0.00450448	1.50162	7.32636e-11	7.21796e-10	0.576509	0.0124133	0.0241818
comE	competence system response regulator transcription factor ComE	0.652131	0.0479272	0.0878207	0.439365	0.230118	0.311767	0.417896	0.251715	0.329139
pbp2X	penicillin-binding protein 2X	0.653498	3.89063e-06	2.028e-05	-0.0476924	0.763173	0.821581	0.150164	0.342578	0.424451
NAT60_RS07750	hypothetical protein	0.65454	0.0293295	0.0574871	0.0074247	0.982389	0.989055	0.601783	0.0719325	0.112885
NAT60_RS03015	DegT/DnrJ/EryC1/StrS aminotransferase family protein	0.657753	3.49302e-05	0.000154322	0.400784	0.0240801	0.045614	-0.180862	0.308795	0.389147
purB	adenylosuccinate lyase	0.659619	1.37421e-08	1.10923e-07	0.742563	1.00803e-08	7.4454e-08	0.68945	1.02504e-07	4.56022e-07
dnaB	replicative DNA helicase	0.660334	0.000125968	0.000467915	0.193093	0.315944	0.407553	0.273807	0.154931	0.220196
NAT60_RS04265	hypothetical protein	0.660405	0.0108223	0.0243566	0.541111	0.061098	0.102527	0.71062	0.0136992	0.0263913
NAT60_RS04995	hypothetical protein	0.665665	9.12393e-05	0.000351189	1.3315	1.93303e-13	2.71904e-12	0.351218	0.059632	0.096348
NAT60_RS01585	hypothetical protein	0.666009	0.000148988	0.0005398	0.907395	3.75032e-06	1.76708e-05	0.336896	0.0860558	0.132229
NAT60_RS05230	NA	0.669001	0.297513	0.395507	0.47737	0.494098	0.584546	0.305491	0.660245	0.730931
asnS	asparagine--tRNA ligase	0.67029	4.2299e-07	2.65305e-06	0.497022	0.000789015	0.00216244	0.585016	7.73142e-05	0.000233284
NAT60_RS05570	metal ABC transporter permease	0.672212	6.72933e-17	1.65041e-15	0.670442	4.56576e-14	6.93198e-13	1.10237	3.97877e-36	1.07203e-34
mgaSpn	virulence factor transcriptional regulator MgaSpn	0.6788	0.0781187	0.132249	1.6646	0.000106769	0.000369347	0.556054	0.196164	0.268428
NAT60_RS00550	S8 family serine peptidase	0.680497	0.0190856	0.0396855	-0.718281	0.0269177	0.0501398	1.31523	5.07929e-05	0.000157738
NAT60_RS08365	MFS transporter	0.681338	0.000147272	0.000534595	0.872306	1.31633e-05	5.43026e-05	-0.966617	1.70423e-06	6.4944e-06
NAT60_RS10090	branched-chain amino acid aminotransferase	0.681677	0.000127145	0.000469551	0.865344	1.3181e-05	5.43026e-05	-0.724137	0.000281627	0.000761837
groL	chaperonin GroEL	0.683087	1.04174e-05	5.03243e-05	-0.0898561	0.604046	0.685996	1.14776	3.41401e-11	2.13431e-10
NAT60_RS04245	ABC transporter ATP-binding protein	0.684248	1.059e-06	6.25266e-06	0.79437	3.81206e-07	2.17686e-06	-0.179002	0.253874	0.331735
fni	type 2 isopentenyl-diphosphate Delta-isomerase	0.685644	7.182e-11	8.32677e-10	0.467669	6.80003e-05	0.000245443	0.569005	1.20414e-06	4.71068e-06
pcp	pyroglutamyl-peptidase I	0.686409	0.000473742	0.00152844	0.434846	0.0474662	0.0818043	-0.287308	0.191265	0.262475
NAT60_RS01020	ABC transporter substrate-binding protein	0.686811	9.01004e-06	4.40824e-05	1.25132	3.97031e-13	5.38667e-12	-0.250093	0.148642	0.212838
pepC	aminopeptidase C	0.689497	0.0159344	0.0340207	0.153455	0.631351	0.711711	-0.43696	0.171859	0.239102
NAT60_RS02915	phosphoribosylanthranilate isomerase	0.690179	0.00403058	0.0103497	-0.127777	0.637084	0.716796	1.03933	7.9493e-05	0.000238585
NAT60_RS08240	FAD-binding oxidoreductase	0.691411	2.5232e-06	1.35969e-05	1.13942	2.70116e-12	3.24988e-11	0.629297	0.000116312	0.000336111
NAT60_RS01040	ABC transporter ATP-binding protein	0.692172	2.07516e-08	1.61374e-07	1.08211	2.09274e-15	3.92491e-14	-0.918138	8.2501e-11	5.02625e-10
NAT60_RS01370	hypothetical protein	0.692308	0.058327	0.10341	-0.2235	0.598457	0.680647	2.28304	7.94102e-10	4.44186e-09
NAT60_RS09750	ribose-phosphate diphosphokinase	0.693241	3.79445e-06	1.98327e-05	0.345011	0.0396077	0.0698238	-0.896488	9.28484e-08	4.15843e-07
NAT60_RS08000	D-alanine--D-alanine ligase	0.694078	1.71524e-13	2.75735e-12	0.90256	8.03022e-18	1.87339e-16	-0.159271	0.130814	0.189438
NAT60_RS05400	ComF family protein	0.699058	0.385823	0.489291	1.80027	0.0272506	0.0505591	0.212663	0.809922	0.858383
mscL	large conductance mechanosensitive channel protein MscL	0.705534	0.0215279	0.0437185	1.54933	6.28616e-06	2.80968e-05	-0.829145	0.0157412	0.0297854
NAT60_RS01565	MptD family putative ECF transporter S component	0.707816	0.000317759	0.00106458	1.6996	2.91656e-15	5.31369e-14	-1.51208	7.85088e-11	4.79832e-10
NAT60_RS05690	GH92 family glycosyl hydrolase	0.708499	0.0164803	0.034952	0.153274	0.642936	0.72137	1.49626	4.56788e-06	1.65813e-05
NAT60_RS10105	DUF979 domain-containing protein	0.7088	1.25016e-10	1.3824e-09	0.532907	1.45905e-05	5.95132e-05	-0.314074	0.0110007	0.0218528
leuD	3-isopropylmalate dehydratase small subunit	0.714439	6.82391e-07	4.14417e-06	0.733079	3.2164e-06	1.53824e-05	1.70306	7.32014e-29	1.42892e-27
pepF	oligoendopeptidase F	0.722556	9.24133e-29	6.09609e-27	1.00257	1.48326e-43	2.36456e-41	0.305918	2.4704e-05	8.10613e-05
rplS	50S ribosomal protein L19	0.723407	0.00343154	0.00899252	0.866728	0.00171181	0.00426393	-0.781444	0.00470568	0.010188
adcA	zinc ABC transporter substrate-binding lipoprotein AdcA	0.725847	9.65358e-06	4.68713e-05	0.403473	0.0277367	0.0510195	1.22818	1.89972e-11	1.23611e-10
NAT60_RS01915	ABC transporter ATP-binding protein	0.728212	0.000422893	0.0013829	0.225384	0.3298	0.42173	1.68205	8.17162e-16	7.37373e-15
NAT60_RS06040	peptide deformylase	0.728955	4.00923e-07	2.53962e-06	0.593302	0.000196672	0.000649799	0.146506	0.360733	0.442644
obgE	GTPase ObgE	0.73019	3.13389e-18	8.68861e-17	0.646305	4.92932e-12	5.61296e-11	-0.00966289	0.917945	0.945118
NAT60_RS09690	ISL3 family transposase	0.731104	0.0177543	0.0372004	2.26325	3.73585e-11	3.86307e-10	-0.448441	0.195176	0.267267
NAT60_RS06360	PTS transporter subunit EIIC	0.73492	0.00025552	0.000877576	2.05896	1.67549e-21	5.08765e-20	-0.0935969	0.678496	0.746385
NAT60_RS08260	hypothetical protein	0.737435	6.5011e-07	3.9607e-06	-0.0095785	0.95398	0.966612	-0.762288	4.85344e-06	1.75182e-05
NAT60_RS06240	IS3 family transposase	0.738644	0.0629534	0.110284	1.21993	0.00379872	0.00877652	0.601547	0.161116	0.227297
NAT60_RS07580	GtrA family protein	0.741064	0.0145783	0.0316552	0.993699	0.00244006	0.00591614	0.945732	0.00372765	0.00831118
NAT60_RS04270	LURP-one-related/scramblase family protein	0.744594	1.8587e-06	1.03665e-05	0.644281	0.000219068	0.000713929	0.613162	0.000432555	0.00114293
NAT60_RS08225	cation-translocating P-type ATPase	0.747651	3.36139e-25	1.89128e-23	0.935135	3.12325e-31	2.13385e-29	0.41527	2.49774e-07	1.07375e-06
NAT60_RS04875	DUF1294 domain-containing protein	0.748184	0.00246884	0.00675664	0.814638	0.00201044	0.00495616	1.49689	2.40512e-09	1.29241e-08
NAT60_RS09165	rhodanese-like domain-containing protein	0.749207	0.112433	0.180138	1.76859	0.000280502	0.00088402	1.47117	0.002588	0.00598651
NAT60_RS02940	hypothetical protein	0.754425	8.29856e-06	4.10211e-05	-0.879943	5.09904e-06	2.3392e-05	-0.632938	0.00092746	0.00233759
yidD	membrane protein insertion efficiency factor YidD	0.757568	4.33918e-09	3.80773e-08	0.67252	2.65056e-06	1.29587e-05	1.40302	3.9442e-23	5.75974e-22
NAT60_RS01265	M1 family metallopeptidase	0.758358	6.40789e-13	9.57679e-12	1.11007	4.49724e-21	1.32357e-19	1.50102	3.50402e-37	1.00048e-35
NAT60_RS05945	UDP-N-acetylmuramoylalanyl-D-glutamate--2, 6-diaminopimelate ligase	0.761286	0.000155284	0.000559431	0.500684	0.0259495	0.0486203	-0.238236	0.290376	0.369682
NAT60_RS09025	peptide ABC transporter substrate-binding protein	0.762629	0.00459831	0.0115897	2.06682	6.17439e-12	6.94801e-11	-0.781455	0.00946727	0.0191853
groES	co-chaperone GroES	0.765736	4.05468e-05	0.000173935	0.3443	0.0986962	0.154522	1.0868	1.70606e-07	7.48555e-07
NAT60_RS05875	GNAT family N-acetyltransferase	0.766631	5.08444e-11	5.9672e-10	0.185882	0.154829	0.223876	0.512778	7.74718e-05	0.000233392
NAT60_RS01360	hypothetical protein	0.767709	4.22623e-10	4.25515e-09	0.278887	0.0423832	0.0741126	2.08829	2.16497e-55	1.38053e-53
NAT60_RS05275	YhgE/Pip family protein	0.768514	0.0809668	0.136587	1.15299	0.0135448	0.0275359	0.20711	0.670597	0.740249
kphA	RNA-binding protein KphA	0.768615	0.156725	0.235889	0.944378	0.119538	0.181489	-1.14247	0.0599606	0.0967971
NAT60_RS04065	CHY zinc finger protein	0.771147	2.35532e-09	2.14559e-08	-0.0498104	0.736252	0.797085	1.55246	1.37e-30	2.91202e-29
thrS	threonine--tRNA ligase	0.77236	0.013218	0.0291313	0.165983	0.633891	0.714154	0.481803	0.166748	0.233349
trpD	anthranilate phosphoribosyltransferase	0.7843	0.0205449	0.0420346	-0.143567	0.705764	0.772383	1.0372	0.00583183	0.0123821
argR	arginine repressor	0.787814	2.12261e-05	9.71425e-05	0.0789159	0.703689	0.770553	-0.0340443	0.869579	0.905555
frr	ribosome recycling factor	0.787833	1.43524e-09	1.33932e-08	0.687217	2.299e-06	1.14234e-05	0.398079	0.00620604	0.0130895
purK	5-(carboxyamino)imidazole ribonucleotide synthase	0.788759	3.99875e-05	0.000172288	0.758566	0.000319908	0.000983897	1.99756	1.37525e-22	1.96332e-21
recU	Holliday junction resolvase RecU	0.789014	3.81722e-05	0.000165586	1.58463	1.30447e-13	1.87628e-12	-0.466341	0.0296088	0.0520125
murN	peptidoglycan bridge formation alanyltransferase MurN	0.797213	0.00140162	0.00406875	0.410575	0.141139	0.20822	0.462925	0.0970212	0.146489
NAT60_RS03865	DUF896 family protein	0.797531	0.032147	0.0623704	-0.106935	0.797369	0.848369	-0.092524	0.824118	0.867192
NAT60_RS04260	ABC transporter substrate-binding protein	0.798499	8.89852e-06	4.36484e-05	0.548441	0.0063159	0.0138559	0.226328	0.259896	0.337989
treP	PTS system trehalose-specific EIIBC component	0.802552	0.0057065	0.0139242	1.23846	0.000135129	0.000463263	0.267332	0.410147	0.494405
udk	uridine kinase	0.803222	4.80969e-05	0.000202226	0.877965	6.87295e-05	0.000247142	-0.359205	0.10464	0.1559
NAT60_RS03100	alcohol dehydrogenase catalytic domain-containing protein	0.804589	0.0925952	0.152047	-1.81364	0.000722186	0.00199645	1.44255	0.0069649	0.014514
NAT60_RS01035	ABC transporter ATP-binding protein	0.807456	1.08658e-10	1.22273e-09	1.37815	1.00484e-23	3.76912e-22	-0.747184	1.99851e-07	8.72865e-07
NAT60_RS05625	discoidin domain-containing protein	0.81312	2.66359e-05	0.00012046	-0.898828	8.48212e-05	0.000299932	2.95367	8.51446e-46	3.61959e-44
NAT60_RS09130	hypothetical protein	0.817281	1.36956e-18	3.96964e-17	1.22641	8.29084e-34	6.34415e-32	-0.0687471	0.5107	0.592462
NAT60_RS02270	glycoside hydrolase family 88 protein	0.817953	0.0834865	0.140219	-1.0558	0.0620012	0.103678	-0.589226	0.277993	0.356913
serS	serine--tRNA ligase	0.821528	2.43263e-11	3.08187e-10	0.572666	3.09198e-05	0.000119013	0.224001	0.103297	0.154381
trpB	tryptophan synthase subunit beta	0.833239	0.00359044	0.0093449	-0.0659118	0.837179	0.880441	1.22813	0.000115022	0.000333388
NAT60_RS09430	YkuJ family protein	0.833684	1.76664e-08	1.40231e-07	0.0992351	0.548997	0.635733	-0.841164	4.19578e-07	1.76796e-06
NAT60_RS08255	ferredoxin	0.83766	2.02344e-10	2.18691e-09	0.409189	0.00539229	0.0120227	0.0351	0.811888	0.859799
NAT60_RS09220	GntR family transcriptional regulator	0.839989	5.25891e-09	4.57286e-08	0.10149	0.528115	0.614528	0.724293	6.65576e-06	2.34484e-05
pth	aminoacyl-tRNA hydrolase	0.850538	0.00841406	0.0195816	0.177913	0.622265	0.702297	-1.24786	0.000616531	0.00158738
NAT60_RS07225	hypothetical protein	0.851651	4.3772e-19	1.32914e-17	0.464875	1.22883e-05	5.12145e-05	0.20838	0.0502808	0.0835684
cbpC	choline-binding protein CbpC	0.856313	1.06055e-10	1.20049e-09	0.0639118	0.6668	0.742053	0.104994	0.478856	0.563378
NAT60_RS00590	DUF3397 domain-containing protein	0.86459	7.62486e-08	5.38242e-07	0.984216	2.66625e-08	1.83473e-07	0.0993855	0.5809	0.659552
NAT60_RS05880	GNAT family N-acetyltransferase	0.870143	7.60728e-07	4.57633e-06	0.469573	0.0168511	0.0332332	0.583522	0.00289775	0.0065836
NAT60_RS03655	S24 family peptidase	0.870841	8.0588e-08	5.66782e-07	1.40398	2.88521e-15	5.30711e-14	-0.923039	1.01929e-06	4.0204e-06
NAT60_RS00205	flavin reductase	0.881632	0.0094747	0.0216548	0.669488	0.0777653	0.125752	-0.367607	0.334269	0.416584
NAT60_RS05125	hypothetical protein	0.882543	0.26337	0.358851	1.05525	0.206099	0.283646	0.643039	0.447146	0.53229
NAT60_RS07300	helix-turn-helix domain-containing protein	0.88439	0.0460181	0.0847282	0.351544	0.478447	0.570617	1.68578	0.000194886	0.000543465
NAT60_RS04890	2-isopropylmalate synthase	0.885592	3.47114e-05	0.00015371	1.08089	4.84904e-06	2.25699e-05	1.51941	9.99678e-11	5.99493e-10
NAT60_RS06635	endonuclease MutS2	0.8868	1.42637e-08	1.14649e-07	1.26538	4.36012e-13	5.75235e-12	-0.212537	0.22447	0.301035
parC	DNA topoisomerase IV subunit A	0.887024	0.000245353	0.000848351	1.30313	1.42982e-06	7.2746e-06	-0.559434	0.0387062	0.0666471
NAT60_RS05270	hypothetical protein	0.894691	0.0240523	0.0480795	1.0511	0.0123677	0.0253042	0.556152	0.194229	0.26616
NAT60_RS09120	IS630 transposase-related protein	0.899592	0.422137	0.525405	1.53438	0.194342	0.27058	0.50165	0.682502	0.749929
mutS	DNA mismatch repair protein MutS	0.900173	8.39938e-26	4.86909e-24	0.846375	8.82325e-19	2.16396e-17	0.706045	1.54296e-13	1.13092e-12
ychF	redox-regulated ATPase YchF	0.900643	1.20795e-05	5.82065e-05	0.352049	0.12603	0.189063	-1.16805	4.15469e-07	1.75451e-06
mfd	transcription-repair coupling factor	0.900894	0.0151791	0.0326999	0.0778941	0.851077	0.890651	-0.800379	0.0538417	0.0881842
NAT60_RS03330	VOC family protein	0.904699	0.00520257	0.0128283	2.09353	6.89073e-09	5.27279e-08	-0.521542	0.150291	0.214717
NAT60_RS03080	PaaI family thioesterase	0.910043	4.74937e-07	2.94031e-06	0.240952	0.233311	0.315646	-0.431748	0.0331895	0.0579831
NAT60_RS04885	DNA topoisomerase I	0.918618	1.07241e-06	6.31235e-06	1.04424	4.28005e-07	2.40517e-06	1.66613	2.62369e-16	2.46036e-15
NAT60_RS04255	ABC transporter permease	0.919083	1.78915e-12	2.48018e-11	0.822547	1.4709e-08	1.04603e-07	0.233574	0.10886	0.161559
glyS	glycine--tRNA ligase subunit beta	0.92015	0.00128829	0.0037857	0.272693	0.393593	0.487342	0.0161859	0.959615	0.977499
NAT60_RS02285	PTS system mannose/fructose/sorbose family transporter subunit IID	0.920479	0.0352782	0.0674872	-1.92969	0.000373406	0.00112776	-0.917603	0.0690492	0.109076
NAT60_RS04025	energy-coupling factor transporter transmembrane protein EcfT	0.921369	0.0258766	0.0513505	0.679358	0.141008	0.20822	0.375316	0.416353	0.500303
NAT60_RS00290	endonuclease/exonuclease/phosphatase family protein	0.9313	0.000315802	0.00105988	1.09602	0.000148368	0.000501462	-0.229948	0.426579	0.511307
lpdA	dihydrolipoyl dehydrogenase	0.935669	5.10238e-13	7.7467e-12	-0.351545	0.0159006	0.0317183	2.19597	1.15033e-52	6.2874e-51
tilS	tRNA lysidine(34) synthetase TilS	0.936801	0.00189157	0.00532927	0.0899792	0.789617	0.842744	0.211404	0.530606	0.612583
leuB	3-isopropylmalate dehydrogenase	0.936832	1.53348e-14	2.69133e-13	0.971895	4.08887e-13	5.50846e-12	1.60665	3.92083e-34	9.61608e-33
NAT60_RS04250	ABC transporter permease	0.947844	1.62526e-06	9.14447e-06	0.999663	5.77629e-06	2.62721e-05	0.290845	0.18797	0.258494
NAT60_RS06885	diaminopimelate decarboxylase	0.951598	6.55764e-18	1.76687e-16	1.36946	6.98907e-29	4.05154e-27	1.16524	2.33178e-21	3.07634e-20
NAT60_RS07955	glucose-6-phosphate isomerase	0.957407	0.000681733	0.00214147	0.743092	0.0183655	0.0361081	-0.0791628	0.801654	0.850563
NAT60_RS04775	transcription repressor NadR	0.958352	9.02606e-10	8.72063e-09	1.11787	1.32509e-10	1.26745e-09	0.52269	0.00273484	0.00626557
NAT60_RS01030	branched-chain amino acid ABC transporter permease	0.969721	1.77105e-12	2.47301e-11	1.53895	5.25581e-24	2.09466e-22	-0.829153	1.19083e-07	5.28553e-07
NAT60_RS04690	formate/nitrite transporter family protein	0.970206	4.35265e-08	3.22737e-07	1.03904	1.16319e-07	7.2957e-07	0.412963	0.0364014	0.0630189
trpA	tryptophan synthase subunit alpha	0.973574	0.0017118	0.00486578	0.0105149	0.975923	0.985225	1.28192	0.000202663	0.000561876
NAT60_RS05180	RNA-binding S4 domain-containing protein	0.976754	0.000296903	0.00100705	0.410959	0.17338	0.245141	-0.479606	0.113442	0.167321
NAT60_RS01025	branched-chain amino acid ABC transporter permease	0.977087	4.55277e-11	5.47764e-10	1.78349	1.71259e-27	8.62156e-26	-1.03625	1.04009e-09	5.73397e-09
NAT60_RS08505	alpha-ketoacid dehydrogenase subunit beta	0.988696	7.51955e-16	1.54676e-14	0.500784	0.000256794	0.00082286	2.17917	1.52279e-58	1.00452e-56
NAT60_RS05620	glycoside hydrolase family 95 protein	0.989213	3.67501e-06	1.9314e-05	-0.598388	0.0184242	0.0361864	3.02273	8.69902e-41	2.82055e-39
NAT60_RS08710	hypothetical protein	0.990926	6.87884e-09	5.87465e-08	1.51833	4.45382e-16	8.96858e-15	-0.0632024	0.743386	0.802991
NAT60_RS00565	PTS galactitol transporter subunit IIC	0.995022	5.95466e-10	5.84167e-09	-0.133214	0.461851	0.553584	2.368	1.32875e-40	4.23649e-39
NAT60_RS08990	class I SAM-dependent RNA methyltransferase	1.00057	1.48025e-27	9.1346e-26	0.733247	9.20779e-13	1.15885e-11	0.581723	1.44858e-08	7.25429e-08
NAT60_RS09590	polysaccharide biosynthesis protein	1.00647	4.01233e-15	7.67559e-14	0.288628	0.0439894	0.0764321	1.55012	2.40286e-27	4.33648e-26
alaS	alanine--tRNA ligase	1.01598	1.7499e-07	1.17047e-06	0.653448	0.00265134	0.00633311	0.963093	9.40566e-06	3.24199e-05
NAT60_RS07575	QueT transporter family protein	1.01811	0.000172531	0.000614622	1.14131	0.000164465	0.000553912	-1.29509	2.02428e-05	6.72299e-05
dinB	DNA polymerase IV	1.02073	1.10931e-10	1.24101e-09	0.15316	0.387604	0.48086	1.40689	1.32183e-15	1.18717e-14
rlmB	23S rRNA (guanosine(2251)-2'-O)-methyltransferase RlmB	1.02341	9.49339e-13	1.38632e-11	1.41752	7.50756e-19	1.88973e-17	0.933915	5.27519e-09	2.77237e-08
glnR	transcriptional repressor GlnR	1.02572	0.0427753	0.0796003	1.44362	0.0107546	0.02214	1.28912	0.0227504	0.0412917
NAT60_RS05585	rhamnulokinase	1.02657	0.00276444	0.00741707	-0.427459	0.279071	0.366664	3.34405	2.17717e-19	2.63603e-18
NAT60_RS06290	CTP synthase	1.03014	4.95949e-11	5.85648e-10	1.65122	4.14382e-21	1.23861e-19	-1.11007	2.58229e-10	1.51068e-09
NAT60_RS00470	uracil-DNA glycosylase family protein	1.03094	5.78059e-16	1.2425e-14	1.14625	6.83066e-16	1.33337e-14	0.38133	0.0073754	0.0153194
NAT60_RS05170	SP_0009 family protein	1.03315	0.00392012	0.0100795	0.38325	0.340508	0.433394	-0.470882	0.259035	0.337098
NAT60_RS08500	dihydrolipoamide acetyltransferase	1.05099	5.51631e-15	1.01468e-13	0.220225	0.14444	0.211572	2.45777	1.06581e-61	7.84188e-60
upp	uracil phosphoribosyltransferase	1.06221	5.03393e-08	3.66156e-07	0.583661	0.00739229	0.0158359	-1.32324	1.31233e-09	7.21406e-09
glyQ	glycine--tRNA ligase subunit alpha	1.06318	3.46143e-05	0.000153636	0.632096	0.02765	0.050909	-0.0467163	0.870773	0.906305
NAT60_RS09290	phosphoribosylaminoimidazolesuccinocarboxamide synthase	1.06722	0.000473194	0.00152844	0.382084	0.267811	0.354548	1.39616	1.13367e-05	3.86578e-05
NAT60_RS08850	NA	1.06798	0.0336539	0.0647034	0.334528	0.557735	0.644292	-1.40133	0.0457845	0.0773042
NAT60_RS07795	hypothetical protein	1.07564	0.0196719	0.0406397	1.3366	0.00534773	0.0119651	0.740843	0.133455	0.192825
NAT60_RS06750	hypothetical protein	1.0794	0.0195751	0.0404834	1.27597	0.00941804	0.0196261	0.737413	0.140772	0.202023
NAT60_RS07950	hypothetical protein	1.08011	0.0671847	0.116417	0.266641	0.6869	0.76008	-0.625746	0.349386	0.4301
cmk	(d)CMP kinase	1.08111	7.81902e-13	1.1506e-11	0.490517	0.00364603	0.00846839	0.285744	0.0903461	0.137935
NAT60_RS09250	hypothetical protein	1.08794	0.0343351	0.0658146	1.0858	0.0469775	0.0810352	2.24795	9.98481e-06	3.42311e-05
NAT60_RS02100	PTS system mannose/fructose/sorbose family transporter subunit IID	1.08808	0.000122936	0.000457542	1.10715	0.0004735	0.00138927	-1.78482	1.81729e-08	8.98313e-08
NAT60_RS07965	cytidine deaminase	1.09456	0.0008667	0.0026541	1.58263	1.63292e-05	6.54879e-05	-1.39645	0.000150435	0.000428246
gltX	glutamate--tRNA ligase	1.10067	0.000424387	0.00138541	1.82179	1.80255e-07	1.09469e-06	-1.26794	0.000284275	0.00076594
NAT60_RS07810	heavy metal translocating P-type ATPase	1.10375	1.20723e-35	1.15471e-33	0.686384	4.04704e-12	4.74969e-11	1.10017	8.39351e-29	1.6219e-27
NAT60_RS09365	DNA topology modulation protein	1.10422	0.00349809	0.00914224	2.84309	1.57361e-11	1.72019e-10	-1.26206	0.00299899	0.00679748
NAT60_RS02645	ribonuclease Y	1.11081	2.32183e-10	2.45396e-09	0.551774	0.00486085	0.0109915	-1.9454	4.0455e-23	5.86291e-22
NAT60_RS05175	septum formation initiator family protein	1.11187	5.54291e-07	3.40952e-06	0.326901	0.188522	0.264207	-0.496212	0.0470188	0.0789702
NAT60_RS06735	NA	1.11584	0.639283	0.725785	1.29469	0.611504	0.692054	-1.37031	0.617709	0.693472
NAT60_RS00215	hypothetical protein	1.13574	0.00682757	0.0162857	0.626189	0.182152	0.256407	0.107373	0.819128	0.864309
purM	phosphoribosylformylglycinamidine cyclo-ligase	1.13811	5.60315e-08	4.02963e-07	0.00713048	0.976679	0.985436	1.15609	2.6896e-07	1.15105e-06
mapZ	mid-cell-anchored protein MapZ	1.13973	5.35831e-15	9.95189e-14	0.623327	0.000130829	0.000449329	0.78594	1.39816e-06	5.4034e-06
NAT60_RS05000	ATP-binding cassette domain-containing protein	1.14213	6.33947e-12	8.60099e-11	1.53956	9.97959e-17	2.16943e-15	-0.516462	0.00563383	0.0119883
glnA	type I glutamate--ammonia ligase	1.15326	0.00968613	0.0220038	1.29492	0.00937693	0.0195617	1.53034	0.00213794	0.00502443
NAT60_RS05250	NA	1.15937	0.776316	0.839035	1.23751	0.786027	0.840101	0	1	1
NAT60_RS08875	NA	1.15937	0.776316	0.839035	0	1	1	0	1	1
NAT60_RS06370	PTS lactose/cellobiose transporter subunit IIA	1.17872	0.00686441	0.0163532	2.01007	6.62747e-06	2.94161e-05	0.16908	0.733225	0.795609
NAT60_RS05165	serine hydrolase	1.17989	0.000202043	0.000713116	0.456639	0.198312	0.275259	-0.0530843	0.881155	0.915616
NAT60_RS00210	GNAT family N-acetyltransferase	1.19611	0.000101763	0.000387025	0.835841	0.015062	0.0302066	-0.00796243	0.981566	0.989734
NAT60_RS00220	valine--tRNA ligase	1.20332	7.66403e-05	0.000303546	0.573262	0.0919711	0.145477	0.394054	0.246733	0.324399
NAT60_RS02275	PTS system mannose/fructose/N-acetylgalactosamine-transporter subunit IIB	1.20367	0.0897403	0.148378	-1.66382	0.0741092	0.120656	-0.950823	0.264	0.342394
NAT60_RS03105	MerR family transcriptional regulator	1.21186	0.0277485	0.054612	-1.75558	0.00468963	0.0106421	1.13644	0.0646751	0.103361
NAT60_RS00730	16S rRNA pseudouridine(516) synthase	1.21366	5.15035e-05	0.000215123	1.86077	5.41157e-09	4.19123e-08	-0.226929	0.515779	0.597629
NAT60_RS02105	PTS mannose/fructose/sorbose transporter subunit IIC	1.21815	2.15112e-06	1.18304e-05	1.34031	3.09638e-06	1.49203e-05	-1.86817	8.67632e-11	5.26914e-10
NAT60_RS08080	FtsX-like permease family protein	1.21892	3.79548e-29	2.68917e-27	1.50525	2.52111e-35	2.29661e-33	0.954737	3.78745e-15	3.27846e-14
NAT60_RS10265	transcriptional regulator	1.22025	0.00330912	0.00871948	1.21408	0.00884625	0.0185966	-1.50249	0.00138579	0.00340311
NAT60_RS08490	lipoate--protein ligase	1.22359	1.37352e-09	1.30076e-08	-0.332342	0.143484	0.210494	2.52296	2.86872e-29	5.77671e-28
NAT60_RS10380	NA	1.2506	0.501664	0.59868	1.40444	0.480034	0.572153	-2.23728	0.340403	0.422851
NAT60_RS05200	DUF951 family protein	1.25426	7.39133e-09	6.25647e-08	0.741556	0.00214691	0.00525869	-0.807065	0.0017978	0.00430978
tsf	translation elongation factor Ts	1.25913	2.76753e-06	1.48299e-05	1.69201	1.75414e-08	1.23825e-07	-0.832572	0.00558573	0.0119258
NAT60_RS09285	phosphoribosylformylglycinamidine synthase	1.26085	1.33854e-15	2.72407e-14	0.39838	0.0253622	0.0476601	1.45327	2.14531e-17	2.19464e-16
treC	alpha,alpha-phosphotrehalase	1.26135	5.90273e-06	2.9794e-05	1.35936	1.2525e-05	5.20878e-05	0.867095	0.00533667	0.0114068
NAT60_RS05685	alpha-L-fucosidase	1.27081	8.95903e-05	0.000346235	-0.835305	0.0231351	0.0439935	2.50698	3.55844e-12	2.42252e-11
NAT60_RS07755	LacI family DNA-binding transcriptional regulator	1.28264	6.49731e-16	1.35492e-14	1.1294	1.76493e-10	1.67144e-09	0.549442	0.00195031	0.00464549
NAT60_RS08510	thiamine pyrophosphate-dependent dehydrogenase E1 component subunit alpha	1.2995	5.53115e-38	5.569e-36	0.854479	2.85184e-14	4.47177e-13	2.12042	4.94472e-82	7.27634e-80
NAT60_RS08075	ABC transporter ATP-binding protein	1.30267	1.16749e-10	1.29849e-09	1.63249	4.46607e-13	5.85178e-12	0.720045	0.00143111	0.00348754
NAT60_RS06145	DNA starvation/stationary phase protection protein	1.30639	1.47978e-22	5.89753e-21	-0.20158	0.177514	0.250431	0.684725	4.61755e-06	1.67299e-05
NAT60_RS08250	glycosyltransferase family 2 protein	1.30799	8.93015e-23	3.79631e-21	0.903753	1.23534e-09	1.05501e-08	-0.0194366	0.896331	0.926855
NAT60_RS02265	PTS sugar transporter subunit IIA	1.30899	0.055538	0.0995683	-1.80383	0.0932336	0.147037	-0.816763	0.348509	0.429297
NAT60_RS05260	TetR/AcrR family transcriptional regulator	1.3093	7.48997e-10	7.27325e-09	0.384246	0.112163	0.172608	1.41698	5.64339e-10	3.21304e-09
pep27	putative autolysis signal peptide Pep27	1.31948	4.36712e-06	2.25792e-05	0.00214919	0.995051	0.996614	3.3438	9.31075e-33	2.12041e-31
NAT60_RS04770	ECF transporter S component	1.32244	9.43599e-24	4.29787e-22	1.36243	4.66517e-21	1.35219e-19	1.18651	2.29919e-16	2.1774e-15
NAT60_RS02130	CPBP family intramembrane metalloprotease	1.32418	3.97548e-10	4.04526e-09	2.35942	1.9812e-25	9.24399e-24	-0.413075	0.0966247	0.146006
NAT60_RS06660	ATP-dependent RecD-like DNA helicase	1.32503	8.71558e-48	1.38941e-45	1.94001	9.57146e-82	9.1551e-79	0.80728	2.13783e-15	1.89337e-14
NAT60_RS03240	O-methyltransferase	1.35152	1.80413e-16	4.26086e-15	1.51829	1.17819e-16	2.5043e-15	-0.228165	0.214669	0.289853
NAT60_RS00175	hypothetical protein	1.3622	0.250234	0.345879	1.17654	0.35807	0.451334	0.405906	0.760842	0.819072
ileS	isoleucine--tRNA ligase	1.36438	3.84025e-05	0.000166208	0.384926	0.298896	0.388179	0.2332	0.529124	0.61124
NAT60_RS00555	PTS sugar transporter subunit IIA	1.37039	3.40173e-13	5.29066e-12	0.192498	0.371051	0.465456	2.31544	2.99712e-30	6.30055e-29
NAT60_RS02110	PTS sugar transporter subunit IIB	1.3738	3.70317e-05	0.000161739	1.60047	1.71502e-05	6.84935e-05	-2.05864	3.36053e-08	1.60717e-07
NAT60_RS03390	GNAT family N-acetyltransferase	1.38017	5.92261e-20	2.0232e-18	1.21692	5.20257e-13	6.77043e-12	0.240702	0.153983	0.21901
NAT60_RS01205	ABC transporter permease	1.38782	2.2618e-07	1.48688e-06	1.07869	0.00031824	0.000980499	2.42276	5.84091e-16	5.32079e-15
NAT60_RS01620	bifunctional 3,4-dihydroxy-2-butanone-4-phosphate synthase/GTP cyclohydrolase II	1.38935	4.80987e-05	0.000202226	-0.736028	0.0546821	0.0930665	2.95768	9.32761e-15	7.72455e-14
NAT60_RS03990	GntR family transcriptional regulator	1.39014	3.95142e-08	2.96991e-07	2.38851	9.0326e-20	2.46848e-18	0.736146	0.00826612	0.0169487
psaA	metal ABC transporter substrate-binding lipoprotein/adhesin PsaA	1.40275	0.0014913	0.00430295	0.766172	0.120722	0.182707	1.40734	0.00436654	0.00953562
ribE	riboflavin synthase	1.40892	6.19709e-06	3.10341e-05	-0.641533	0.066393	0.110156	2.97644	1.21501e-17	1.25639e-16
ribE	6,7-dimethyl-8-ribityllumazine synthase	1.40892	6.19709e-06	3.10341e-05	-0.641533	0.066393	0.110156	2.97644	1.21501e-17	1.25639e-16
NAT60_RS07600	hypothetical protein	1.41198	4.47884e-06	2.29706e-05	3.13905	1.22513e-22	4.26122e-21	-2.34427	1.56638e-06	5.99298e-06
purF	amidophosphoribosyltransferase	1.41494	1.66248e-15	3.3477e-14	0.484892	0.0163758	0.0324781	1.56393	1.58008e-16	1.51894e-15
purN	phosphoribosylglycinamide formyltransferase	1.43199	5.39998e-05	0.000222633	-0.0124968	0.975955	0.985225	1.4484	0.000162424	0.000458961
NAT60_RS08010	NUDIX hydrolase	1.4427	8.44852e-18	2.18406e-16	1.35577	4.26303e-13	5.70293e-12	0.225113	0.231583	0.308834
NAT60_RS01195	efflux RND transporter periplasmic adaptor subunit	1.44509	8.63848e-07	5.16419e-06	1.77011	6.74241e-08	4.35751e-07	2.38346	3.53143e-13	2.5302e-12
NAT60_RS02815	NA	1.44763	1.86518e-07	1.23825e-06	0.574733	0.0644989	0.107426	-1.33573	2.59656e-05	8.49097e-05
NAT60_RS07760	DUF1189 domain-containing protein	1.45046	9.42443e-21	3.53083e-19	1.52851	8.18133e-19	2.03258e-17	0.426942	0.0140427	0.0269445
NAT60_RS07220	ISL3 family transposase	1.45231	3.88208e-08	2.93535e-07	1.82469	4.48057e-11	4.57111e-10	-0.0491548	0.874993	0.910203
NAT60_RS06730	NA	1.48083	0.000772868	0.00239239	-0.175028	0.743654	0.80328	-2.13428	0.00241621	0.00562312
NAT60_RS03395	PhoH family protein	1.48677	7.11908e-18	1.8915e-16	1.4743	2.11678e-14	3.4317e-13	0.254125	0.188094	0.258494
NAT60_RS00560	PTS sugar transporter subunit IIB	1.4924	1.39496e-10	1.52489e-09	0.258215	0.334595	0.427005	2.53817	9.44256e-25	1.55721e-23
NAT60_RS04280	alpha-amylase	1.50358	1.08519e-06	6.368e-06	2.80094	3.86529e-16	7.86627e-15	-0.957419	0.00578005	0.0122858
NAT60_RS00830	ABC transporter ATP-binding protein	1.50969	9.83316e-12	1.2973e-10	1.1727	2.11493e-06	1.05913e-05	2.43323	4.49892e-23	6.471e-22
NAT60_RS08005	UDP-N-acetylmuramoyl-tripeptide--D-alanyl-D-alanine ligase	1.51847	4.68763e-16	1.05499e-14	1.59216	2.43645e-14	3.85811e-13	0.213414	0.307919	0.388298
NAT60_RS00165	hypothetical protein	1.52995	0.0147554	0.0319311	2.08344	0.00123953	0.00323333	1.7239	0.00795044	0.0164069
NAT60_RS08100	metal ABC transporter ATP-binding protein	1.53426	0.000334926	0.00111622	1.18367	0.0133235	0.0271147	1.63488	0.000629604	0.00161886
NAT60_RS05395	DEAD/DEAH box helicase	1.53907	0.00172423	0.00489385	2.37524	2.2341e-06	1.11298e-05	0.729171	0.179669	0.248523
NAT60_RS08095	metal ABC transporter permease	1.56169	1.53425e-05	7.22911e-05	1.10005	0.00644728	0.0140635	1.62743	5.57282e-05	0.000172226
NAT60_RS09995	NA	1.56811	0.269573	0.365481	1.58647	0.297945	0.387207	-1.41411	0.474433	0.55955
NAT60_RS00825	hypothetical protein	1.57302	8.0153e-15	1.43302e-13	1.38977	7.23559e-10	6.3494e-09	2.67077	1.15408e-32	2.56715e-31
NAT60_RS06180	hypothetical protein	1.57333	6.99585e-12	9.42469e-11	1.95025	7.08093e-16	1.36826e-14	-0.740443	0.0123113	0.0240322
NAT60_RS05120	hypothetical protein	1.58404	5.2986e-16	1.16508e-14	2.16505	1.75329e-24	7.45343e-23	-0.385888	0.0925525	0.140854
NAT60_RS02355	alpha-glucosidase	1.58526	4.12935e-11	4.99965e-10	1.74838	7.40776e-11	7.23012e-10	0.849969	0.00155022	0.00374915
NAT60_RS06235	GNAT family N-acetyltransferase	1.58535	1.06538e-08	8.67267e-08	1.35757	1.12244e-05	4.75049e-05	-0.76339	0.0151359	0.0287956
NAT60_RS05720	IS5 family transposase	1.58992	2.98268e-05	0.000133941	0.790558	0.064523	0.107426	-0.896456	0.0686844	0.108679
NAT60_RS01215	hypothetical protein	1.61978	0.00130224	0.00382084	3.08905	4.13338e-10	3.71228e-09	1.25387	0.0189965	0.0350437
NAT60_RS06815	DUF1542 domain-containing protein	1.64196	7.75328e-05	0.000306447	3.75049	5.41072e-16	1.06708e-14	-1.74402	0.000224393	0.000620324
NAT60_RS06740	NA	1.64212	0.000409583	0.00134397	1.18188	0.0212356	0.0410341	-1.44847	0.0209778	0.038476
NAT60_RS04615	hypothetical protein	1.65862	0.144266	0.219905	0.419689	0.75185	0.810304	2.23968	0.055576	0.0906368
NAT60_RS01200	ABC transporter ATP-binding protein	1.66054	1.10584e-07	7.58231e-07	1.57866	6.19125e-06	2.77374e-05	2.65015	3.02509e-14	2.34291e-13
ribD	bifunctional diaminohydroxyphosphoribosylaminopyrimidine deaminase/5-amino-6-(5-phosphoribosylamino)uracil reductase RibD	1.66455	6.4946e-09	5.57137e-08	-0.397842	0.21596	0.295094	2.89024	1.78237e-19	2.19979e-18
NAT60_RS05050	NA	1.6741	0.0538821	0.0967855	2.87327	0.00102892	0.00276063	-0.883038	0.456831	0.542806
NAT60_RS03555	hypothetical protein	1.6783	0.332958	0.433298	2.90775	0.0867575	0.138537	2.36826	0.169192	0.23608
NAT60_RS02360	S-ribosylhomocysteinase	1.68269	9.18834e-08	6.34559e-07	1.81095	1.9466e-07	1.16735e-06	1.29257	0.000214008	0.00059247
comC	competence-stimulating peptide ComC	1.68704	0.00442083	0.0112014	1.83889	0.0037258	0.00861845	1.54241	0.0153026	0.0290416
NAT60_RS00820	hypothetical protein	1.6995	1.05843e-10	1.20049e-09	1.74881	2.26905e-09	1.83152e-08	2.77895	1.45148e-21	1.95541e-20
NAT60_RS08860	NA	1.70403	0.452341	0.550814	1.29466	0.605075	0.686134	-1.37031	0.61225	0.688556
queF	preQ(1) synthase	1.7218	1.31923e-10	1.4504e-09	3.55119	3.93595e-34	3.27369e-32	0.0856963	0.778729	0.83131
NAT60_RS02290	preprotein translocase subunit YajC	1.72657	0.0269431	0.0533011	-0.877165	0.382417	0.476279	-0.990648	0.317852	0.398983
NAT60_RS00515	hypothetical protein	1.75179	8.53738e-12	1.1421e-10	3.00581	9.87997e-29	5.55893e-27	-0.405711	0.192792	0.264381
cvfB	RNA-binding virulence regulatory protein CvfB	1.75395	5.08255e-24	2.43073e-22	1.97404	2.29797e-24	9.55655e-23	0.338146	0.0815337	0.126602
NAT60_RS08330	hypothetical protein	1.76609	0.00307391	0.00813332	2.42355	8.83574e-05	0.000310713	0.380335	0.580631	0.659552
NAT60_RS05715	hypothetical protein	1.77287	0.00124236	0.00367216	-0.611789	0.401352	0.494715	0.308952	0.627267	0.701732
NAT60_RS04285	ABC transporter ATP-binding protein	1.77854	1.36749e-19	4.28855e-18	2.16614	5.65139e-24	2.20635e-22	2.63888	2.99615e-35	7.85157e-34
NAT60_RS03400	YozE family protein	1.84339	7.10717e-15	1.28264e-13	1.91256	4.33453e-13	5.75235e-12	0.456188	0.0855494	0.131556
NAT60_RS00520	protein-export chaperone SecB	1.85329	4.04753e-09	3.56816e-08	3.02868	2.7911e-19	7.21537e-18	-1.00527	0.0115242	0.0227276
hemH	ferrochelatase	1.87423	5.71344e-13	8.60616e-12	4.06186	4.38487e-45	7.62569e-43	0.24962	0.392857	0.476863
recF	DNA replication/repair protein RecF	1.87566	1.38701e-09	1.30707e-08	1.58068	4.93012e-06	2.28916e-05	-0.371132	0.28471	0.363342
NAT60_RS00950	lactoylglutathione lyase	1.88526	9.55523e-19	2.85612e-17	2.28861	7.3135e-22	2.37131e-20	-1.01404	2.31734e-05	7.66968e-05
NAT60_RS00300	helix-turn-helix transcriptional regulator	2.01683	0.000118541	0.000443774	3.24614	1.5862e-09	1.31931e-08	1.20269	0.0363812	0.0630189
NAT60_RS08070	glycoside hydrolase family 95 protein	2.02828	1.43951e-43	1.96699e-41	2.55504	4.68156e-55	1.2794e-52	-0.340933	0.0383458	0.0661456
NAT60_RS06705	NA	2.04326	0.418396	0.521768	3.5677	0.16906	0.240812	0	1	1
NAT60_RS01065	PTS transporter subunit IIBC	2.05284	2.72712e-15	5.32345e-14	2.4068	1.10961e-16	2.38505e-15	-0.174767	0.547824	0.62879
NAT60_RS00815	hypothetical protein	2.08235	7.67799e-32	5.8752e-30	2.4706	3.68425e-36	3.70945e-34	2.50342	3.89047e-37	1.09448e-35
NAT60_RS00810	hypothetical protein	2.09778	1.22462e-12	1.74829e-11	1.8974	8.86533e-09	6.62476e-08	1.91178	6.79881e-09	3.53427e-08
NAT60_RS06280	bacterial Ig-like domain-containing protein	2.1217	6.91139e-24	3.22475e-22	0.677027	0.00409036	0.00938231	1.64672	2.42855e-12	1.67115e-11
NAT60_RS02520	GntR family transcriptional regulator	2.1469	0.000128789	0.000473407	2.64997	2.35533e-05	9.2331e-05	3.42035	4.81878e-08	2.25387e-07
NAT60_RS00355	ABC transporter permease	2.16414	1.67274e-14	2.90905e-13	1.19635	0.000148216	0.000501462	1.98041	3.14724e-10	1.82445e-09
NAT60_RS02530	membrane protein	2.16995	1.30952e-05	6.24514e-05	2.29711	3.67086e-05	0.000138782	4.21385	3.68274e-14	2.8068e-13
cbpD	choline binding-anchored murein hydrolase CbpD	2.18179	1.16874e-18	3.4397e-17	2.81852	5.60518e-25	2.43698e-23	-0.0532347	0.850463	0.888065
NAT60_RS07775	maltodextrin ABC transporter substrate-binding protein	2.20608	3.24163e-20	1.1275e-18	2.02348	4.07196e-14	6.23173e-13	-0.00610983	0.981811	0.989734
NAT60_RS02745	hypothetical protein	2.23801	3.87078e-08	2.93535e-07	3.9378	4.27077e-19	1.08933e-17	0.587175	0.203077	0.276699
NAT60_RS02525	ABC transporter ATP-binding protein	2.25606	5.0925e-05	0.000213172	2.66319	1.88458e-05	7.49521e-05	3.96356	1.9228e-10	1.12832e-09
vex2	ABC transporter ATP-binding subunit Vex2	2.32918	1.48387e-14	2.62838e-13	1.20194	0.000388934	0.00116986	2.64494	4.54949e-15	3.90277e-14
bglA	6-phospho-beta-glucosidase	2.35414	2.60542e-58	6.23021e-56	2.45886	1.01687e-51	2.16142e-49	-0.520085	0.0018645	0.00444737
NAT60_RS10430	NA	2.36354	0.0537647	0.0966653	5.17966	9.45139e-06	4.08138e-05	0.15743	0.918556	0.945238
vex3	ABC transporter permease subunit Vex3	2.40934	3.01208e-24	1.51635e-22	1.21992	4.23354e-06	1.98014e-05	3.052	8.40964e-31	1.8076e-29
NAT60_RS07765	sugar ABC transporter permease	2.53769	2.67965e-41	3.20386e-39	2.62079	1.07915e-35	1.03221e-33	0.366724	0.0831483	0.128484
czcD	cation diffusion facilitator family transporter CzcD	2.5576	3.12357e-07	2.00516e-06	-2.21496	8.94497e-05	0.000313977	1.77269	0.00151121	0.00366407
NAT60_RS06700	NA	2.6116	0.337464	0.438267	2.25674	0.453781	0.546307	0	1	1
NAT60_RS05705	ROK family protein	2.70061	1.39082e-11	1.80995e-10	-0.805639	0.0833491	0.133652	0.216457	0.632015	0.706218
lytB	endo-beta-N-acetylglucosaminidase	2.70153	1.09952e-12	1.58148e-11	2.54463	2.01619e-09	1.64126e-08	-1.86051	1.17622e-05	3.99663e-05
NAT60_RS05710	beta-N-acetylhexosaminidase	2.70298	3.9355e-17	9.77741e-16	-0.561241	0.125848	0.188969	0.481934	0.18179	0.251274
NAT60_RS07770	sugar ABC transporter permease	2.75433	3.79758e-39	4.2734e-37	2.96399	1.56475e-36	1.66298e-34	0.44688	0.0581388	0.0942539
NAT60_RS09625	DUF4299 family protein	2.78564	4.01974e-24	1.97173e-22	3.40224	1.09508e-28	5.9854e-27	-0.557087	0.0740921	0.115894
NAT60_RS09635	ABC transporter substrate-binding protein	2.81981	1.65362e-08	1.31807e-07	-0.827258	0.148689	0.216635	1.0351	0.0642176	0.102716
NAT60_RS10000	NA	2.85043	0.00238733	0.0065523	3.1411	0.00123748	0.00323333	0.130834	0.911993	0.940508
pyrR	bifunctional pyr operon transcriptional regulator/uracil phosphoribosyltransferase PyrR	2.97742	3.7565e-07	2.38744e-06	3.32859	3.75646e-07	2.15153e-06	-3.1581	1.52388e-06	5.84205e-06
strH	LPXTG-anchored beta-N-acetylhexosaminidase StrH	2.98706	3.24169e-114	2.06712e-111	2.90285	2.61028e-87	4.99346e-84	3.01463	4.30017e-94	8.22622e-92
NAT60_RS05700	alpha-mannosidase	3.139	7.22692e-18	1.89385e-16	-0.62777	0.127222	0.190286	1.22698	0.00261928	0.00604837
NAT60_RS04975	aspartate carbamoyltransferase catalytic subunit	3.15691	4.53895e-08	3.33962e-07	3.30358	3.07831e-07	1.78449e-06	-2.37765	0.000232206	0.000640071
NAT60_RS05695	glycoside hydrolase family 125 protein	3.23317	4.21837e-14	7.01716e-13	-0.261738	0.589331	0.672266	1.40848	0.00325622	0.00732842
NAT60_RS09640	carbohydrate ABC transporter permease	3.32452	2.81379e-10	2.92543e-09	-0.789879	0.203435	0.28099	1.19702	0.0428249	0.0728861
NAT60_RS05145	sigma-70 family RNA polymerase sigma factor	3.35534	1.86983e-21	7.29995e-20	4.92373	5.33395e-38	6.37741e-36	0.123447	0.766972	0.82105
pcpA	choline-binding protein PcpA	3.35978	2.29196e-105	1.09613e-102	-0.176011	0.314975	0.407127	4.78357	1.96381e-171	9.39191e-169
NAT60_RS00170	hypothetical protein	3.37306	0.061312	0.107902	2.82826	0.151724	0.219718	1.90642	0.359546	0.441471
pyrF	orotidine-5'-phosphate decarboxylase	3.42135	3.95885e-08	2.96991e-07	4.0361	6.77138e-09	5.20227e-08	-2.92898	2.82797e-05	9.17213e-05
NAT60_RS04970	carbamoyl phosphate synthase small subunit	3.47006	4.84443e-11	5.79213e-10	3.42856	6.19958e-09	4.78218e-08	-1.88275	0.00142523	0.00348207
pyrE	orotate phosphoribosyltransferase	3.48207	9.83467e-09	8.07456e-08	4.0832	1.80023e-09	1.47173e-08	-2.49411	0.000254949	0.000696738
NAT60_RS05020	NCS2 family nucleobase:cation symporter	3.58273	8.12652e-20	2.68035e-18	3.30293	5.7471e-14	8.52263e-13	-1.72398	8.96944e-05	0.000266024
NAT60_RS01070	endonuclease/exonuclease/phosphatase family protein	3.79675	2.46303e-60	6.73112e-58	4.17333	2.19466e-59	6.9973e-57	0.630843	0.0161142	0.030371
NAT60_RS09645	sugar ABC transporter permease	3.8365	9.21884e-14	1.50732e-12	-0.0191646	0.974629	0.984926	1.48681	0.0100013	0.0200971
NAT60_RS08870	NA	3.8927	0.0717314	0.122959	4.05629	0.0816946	0.131276	0	1	1
NAT60_RS07570	NA	3.91332	0.00536609	0.0131438	4.5503	0.0014718	0.00376247	1.06114	0.538684	0.621158
NAT60_RS03325	dihydroorotate dehydrogenase electron transfer subunit	3.92668	1.62979e-16	3.89724e-15	4.32209	4.64851e-16	9.26312e-15	-3.55074	3.89652e-11	2.42803e-10
carB	carbamoyl-phosphate synthase large subunit	4.17645	1.4235e-18	4.03775e-17	3.86472	3.33979e-13	4.59642e-12	-0.924007	0.0818161	0.126835
NAT60_RS03320	dihydroorotate dehydrogenase	4.33818	3.42686e-16	7.89829e-15	4.53306	2.44031e-14	3.85811e-13	-2.86111	1.66927e-06	6.37387e-06
NAT60_RS10385	NA	NA	NA	NA	NA	NA	NA	NA	NA	NA

## Sheet: upregulated_all
gene	baseMean	log2FoldChange	lfcSE	stat	pvalue	padj
accB	5429.53	0.285507	0.516317	0.552969	0.580285	0.663807
accB,1	5429.53	-0.636944	0.516385	-1.23347	0.217402	0.29278
accB,2	5429.53	-0.922451	0.565629	-1.63084	0.102924	0.144548
NAT60_RS03325	15732.3	7.47757	0.537472	13.9125	5.31988e-44	2.67534e-42
NAT60_RS03320	19507.2	7.19943	0.597686	12.0455	2.048e-33	6.31246e-32
NAT60_RS09185	2135.11	7.15443	0.240422	29.7578	1.37638e-194	1.31513e-191
accC	16540.1	0.0906605	0.559411	0.162064	0.871255	0.909322
accC,1	16540.1	-0.696829	0.559428	-1.24561	0.212908	0.28815
accC,2	16540.1	-0.787489	0.612814	-1.28504	0.198779	0.26054
accC,3	16540.1	-1.14984	0.559516	-2.05507	0.0398727	0.0650697
NAT60_RS09685	2902.73	6.78857	0.274939	24.6912	1.33107e-134	5.08734e-132
NAT60_RS09210	1180.48	6.60946	0.359918	18.3638	2.56226e-75	3.0603e-73
accD	10857.8	0.209587	0.580563	0.361007	0.718094	0.782371
accD,1	10857.8	-0.589489	0.580588	-1.01533	0.309948	0.390054
accD,2	10857.8	-0.799076	0.635986	-1.25644	0.208958	0.271092
accD,3	10857.8	-1.16182	0.580711	-2.00068	0.045427	0.0724633
NAT60_RS10485	1034.44	6.53167	0.374545	17.4389	4.17835e-68	3.99242e-66
NAT60_RS09200	2065.26	6.53103	0.30996	21.0706	1.48156e-98	2.57387e-96
acpS	651.728	0.201972	0.186372	1.08371	0.278494	0.366026
acpS,1	651.728	0.187461	0.185949	1.00813	0.31339	0.393746
acpS,2	651.728	-0.014511	0.202984	-0.0714884	0.943009	0.955003
acpS,3	651.728	-0.2554	0.168869	-1.51241	0.130429	0.202313
NAT60_RS10480	379.956	6.52529	0.316854	20.594	3.10865e-94	4.56971e-92
NAT60_RS09190	4093.97	6.50163	0.286116	22.7238	2.60781e-114	7.11933e-112
NAT60_RS09185,1	2135.11	6.43026	0.208088	30.9016	1.13714e-209	2.17308e-206
NAT60_RS09215	4081.77	6.39087	0.346485	18.4449	5.734e-76	7.30511e-74
NAT60_RS10395	4929.49	6.36698	0.293877	21.6655	4.3449e-104	8.3031e-102
adcA,3	4102.83	0.403832	0.183166	2.20473	0.0274727	0.0506761
adcA,4	4102.83	0.322503	0.182937	1.76292	0.0779144	0.149944
pyrF	9363.29	6.35047	0.700043	9.07155	1.1734e-19	1.60169e-18
NAT60_RS09195	1279.5	6.34702	0.393491	16.13	1.5699e-58	1.03451e-56
adcAII,1	878.196	-0.010316	0.301795	-0.0341822	0.972732	0.980428
adcAII,2	878.196	-0.210858	0.30132	-0.699783	0.484063	0.568209
adcAII,3	878.196	-0.221174	0.27027	-0.818347	0.413159	0.516381
NAT60_RS09020	9862.27	6.29545	0.458386	13.7339	6.35792e-43	2.33654e-41
NAT60_RS09205	2517.27	6.148	0.396915	15.4894	4.08786e-54	2.51997e-52
pyrR	15238.5	6.13565	0.657433	9.33274	1.03167e-20	1.56469e-19
NAT60_RS09200,1	2065.26	6.12169	0.278871	21.9517	8.34386e-107	1.99314e-104
NAT60_RS09190,1	4093.97	6.10724	0.259059	23.5747	7.00324e-123	1.91189e-120
adcR,3	445.52	-0.0710924	0.123529	-0.57551	0.564947	0.629879
adcR,4	445.52	-0.120866	0.115242	-1.0488	0.294271	0.368997
adcR,5	445.52	-0.191958	0.115962	-1.65535	0.0978532	0.1805
NAT60_RS09205,1	2517.27	6.04392	0.36138	16.7246	8.6785e-63	6.63384e-61
addA,1	7646.15	0.408471	0.197495	2.06826	0.0386155	0.0664812
addA,2	7646.15	0.402978	0.197535	2.04003	0.0413471	0.0724903
addA,3	7646.15	0.136591	0.19747	0.691707	0.489121	0.620658
addA,4	7646.15	0.131099	0.19743	0.664028	0.506673	0.587175
addA,5	7646.15	0.00549271	0.216239	0.0254011	0.979735	0.984371
pyrE	7690.65	5.97633	0.682317	8.75888	1.97203e-18	2.40035e-17
adhE,1	8536.45	0.152238	0.29879	0.509513	0.610393	0.687366
adhE,2	8536.45	0.00243402	0.29925	0.00813374	0.99351	0.996704
NAT60_RS09195,1	1279.5	5.97219	0.354876	16.8289	1.4974e-63	1.1923e-61
NAT60_RS09210,1	1180.48	5.87357	0.387701	15.1497	7.60759e-52	4.27591e-50
NAT60_RS09020,1	9862.27	5.77382	0.417875	13.8171	2.01029e-43	8.00346e-42
NAT60_RS09215,1	4081.77	5.66804	0.37788	14.9996	7.3863e-51	3.97309e-49
adhP,1	6269.76	-0.338163	0.514045	-0.657847	0.510637	0.637379
adhP,2	6269.76	-0.583428	0.513487	-1.13621	0.255869	0.3335
NAT60_RS04975	32761.3	5.53471	0.646559	8.56025	1.12624e-17	1.29653e-16
NAT60_RS04970	46614	5.35295	0.590845	9.05982	1.30672e-19	1.77102e-18
NAT60_RS05020	32198.7	5.30685	0.440346	12.0515	1.90342e-33	5.963e-32
NAT60_RS10430	6.4978	5.18007	1.16879	4.43197	9.3374e-06	4.00984e-05
aguA,1	1487.65	0.124292	0.133294	0.932466	0.351096	0.431753
aguA,2	1487.65	-0.179563	0.145442	-1.2346	0.216979	0.28002
NAT60_RS10260	32744	5.16337	2.03489	2.53742	0.0111673	0.0303134
carB	136979	5.10059	0.531432	9.59782	8.16494e-22	1.31119e-20
pcpA	7237.92	4.95958	0.188209	26.3515	4.93069e-153	2.35564e-150
aguB	1273.18	0.238605	0.13989	1.70567	0.0880697	0.140134
aguB,1	1273.18	0.0589688	0.139853	0.421648	0.673282	0.742437
aguB,2	1273.18	-0.179637	0.152648	-1.1768	0.239275	0.304633
NAT60_RS05145	253.186	4.92408	0.382208	12.8832	5.59316e-38	6.68033e-36
pcpA,1	7237.92	4.78393	0.171204	27.9429	8.04714e-172	3.84452e-169
czcD	1565.56	4.77267	0.565017	8.44695	2.99021e-17	1.5873e-15
lytB	49772.4	4.56218	0.424868	10.7379	6.75704e-27	1.43475e-25
NAT60_RS02340	15708.5	4.5572	0.424922	10.7248	7.78781e-27	1.1627e-25
NAT60_RS07570	3.7145	4.55066	1.43018	3.18189	0.00146319	0.00373817
alaS,3	19677.3	0.362661	0.217283	1.66907	0.0951037	0.176621
alaS,4	19677.3	0.309644	0.23799	1.30108	0.193231	0.253615
alaS,5	19677.3	0.0530169	0.217249	0.244037	0.807202	0.853659
NAT60_RS03320,1	19507.2	4.53342	0.595182	7.61687	2.59895e-14	4.07099e-13
NAT60_RS05615	205.781	4.49904	0.42792	10.5137	7.46836e-26	1.01943e-24
alr,2	3475.63	-0.0692572	0.119681	-0.57868	0.562805	0.655007
alr,3	3475.63	-0.0703307	0.145409	-0.483676	0.628616	0.687234
NAT60_RS10295	5342.59	4.44765	0.344029	12.9281	3.12369e-38	8.90951e-37
NAT60_RS03325,1	15732.3	4.32245	0.53274	8.11362	4.91336e-16	9.78066e-15
NAT60_RS10480,1	379.956	4.24991	0.218101	19.4859	1.44487e-84	2.30095e-82
amaP,2	7962.82	0.425119	0.223081	1.90567	0.0566935	0.0960473
amaP,3	7962.82	-0.187121	0.199853	-0.936293	0.349123	0.450488
NAT60_RS10485,1	1034.44	4.24677	0.321743	13.1993	8.86121e-40	2.6879e-38
NAT60_RS09685,1	2902.73	4.21459	0.238935	17.6391	1.23467e-69	1.24182e-67
NAT60_RS02530	19773.6	4.2142	0.557087	7.5647	3.88761e-14	2.97169e-13
carB,1	136979	4.17694	0.475292	8.78815	1.5204e-18	4.27277e-17
arcC,2	1846.91	0.0834044	0.237546	0.351109	0.725507	0.800487
NAT60_RS01070	1449.56	4.17368	0.256821	16.2513	2.18537e-59	6.96039e-57
NAT60_RS09640	136.696	4.11449	0.606709	6.78166	1.18806e-11	2.91075e-10
NAT60_RS05595	68.0975	4.08866	0.391434	10.4453	1.53904e-25	2.0712e-24
pyrE,1	7690.65	4.08357	0.679646	6.00838	1.87385e-09	1.53031e-08
hemH	1418.47	4.06221	0.288405	14.0851	4.6907e-45	8.14902e-43
argF,2	6857.77	-0.162595	0.323195	-0.503087	0.614903	0.723126
argF,3	6857.77	-0.352	0.323089	-1.08948	0.275942	0.363421
argF,4	6857.77	-0.514595	0.289072	-1.78016	0.0750493	0.127681
NAT60_RS10395,1	4929.49	4.06207	0.263496	15.416	1.27707e-53	7.18345e-52
argH	408.33	0.107177	0.149785	0.715542	0.474274	0.566461
argH,1	408.33	0.0630325	0.136126	0.463045	0.643332	0.729186
argH,2	408.33	0.0509001	0.149803	0.33978	0.734022	0.790263
argH,3	408.33	0.0121324	0.149224	0.0813037	0.9352	0.956216
argH,4	408.33	-0.0441447	0.150362	-0.293589	0.769072	0.836005
argH,5	408.33	-0.0950448	0.162315	-0.585558	0.558173	0.623418
NAT60_RS05590	179.143	4.05996	0.336266	12.0737	1.45489e-33	3.43246e-32
pyrF,1	9363.29	4.03647	0.697127	5.79016	7.03213e-09	5.35395e-08
NAT60_RS04605	20.2976	4.01646	0.643414	6.24242	4.30866e-10	1.8503e-09
argR,3	1130.5	0.0792715	0.207362	0.382286	0.702249	0.769936
argR,4	1130.5	-0.0336899	0.207219	-0.162581	0.870849	0.906916
argR,5	1130.5	-0.112961	0.226667	-0.498359	0.618231	0.67782
NAT60_RS01970	971.833	3.99109	0.423612	9.42158	4.44359e-21	4.3105e-20
argS,1	7006.09	-0.0991614	0.106028	-0.935242	0.349664	0.443402
argS,2	7006.09	-0.175786	0.106178	-1.65558	0.0978076	0.1805
czcD,1	1565.56	3.98765	0.617777	6.45484	1.08335e-10	4.90587e-10
NAT60_RS05630	371.377	3.96572	0.237862	16.6724	2.08169e-62	1.72962e-60
NAT60_RS02525	14408.9	3.9639	0.623179	6.36077	2.00751e-10	1.18042e-09
NAT60_RS00040	3602.78	3.94023	0.337491	11.675	1.70984e-31	3.71307e-30
aroA,1	4306.83	0.221062	0.119901	1.8437	0.0652265	0.11373
aroA,2	4306.83	0.173631	0.133849	1.29722	0.194556	0.270792
aroA,3	4306.83	0.047431	0.133835	0.354398	0.72304	0.79913
aroA,4	4306.83	-0.209668	0.133951	-1.56526	0.117523	0.172228
NAT60_RS02745	134.662	3.93813	0.44128	8.92434	4.48371e-19	1.14245e-17
aroB	3371.89	0.30644	0.205754	1.48935	0.136394	0.202682
aroB,1	3371.89	0.146383	0.184274	0.794376	0.426976	0.529152
aroB,2	3371.89	0.103218	0.205798	0.501553	0.615982	0.688387
aroB,3	3371.89	0.0431645	0.20578	0.209761	0.833854	0.876029
aroB,4	3371.89	-0.160057	0.205771	-0.777839	0.436664	0.573121
aroB,5	3371.89	-0.263276	0.225234	-1.1689	0.242444	0.308463
aroC	5441.6	0.175674	0.195915	0.896683	0.369888	0.447661
aroC,1	5441.6	0.145226	0.195903	0.741315	0.458502	0.550376
aroC,2	5441.6	0.130709	0.175338	0.745468	0.455989	0.554675
aroC,3	5441.6	-0.0145175	0.195918	-0.0740998	0.940931	0.962591
aroC,4	5441.6	-0.0449651	0.1959	-0.229531	0.818456	0.863416
aroC,5	5441.6	-0.190191	0.214517	-0.886602	0.375293	0.448521
NAT60_RS03155	196.086	3.93415	0.441769	8.90545	5.31719e-19	4.40061e-18
aroD,1	2663.15	-0.010831	0.0744841	-0.145413	0.884385	0.920011
aroD,2	2663.15	-0.0654464	0.074835	-0.874542	0.381823	0.518227
aroD,3	2663.15	-0.0762773	0.0672818	-1.1337	0.25692	0.352712
NAT60_RS07570,1	3.7145	3.91382	1.40501	2.78561	0.00534273	0.0130729
NAT60_RS02340,1	15708.5	3.90999	0.387747	10.0839	6.51128e-24	1.00347e-22
NAT60_RS05605	46.0727	3.87567	0.453556	8.54507	1.28457e-17	9.66459e-17
asnA,2	10564.4	0.0810254	0.113896	0.7114	0.476837	0.577462
asnA,3	10564.4	-0.221344	0.127323	-1.73844	0.0821326	0.131895
NAT60_RS04485	605.984	3.86955	0.335178	11.5448	7.84521e-31	1.54559e-29
NAT60_RS09645	119.459	3.85574	0.57775	6.67372	2.49394e-11	5.74207e-10
NAT60_RS05625	456.731	3.85249	0.237904	16.1935	5.6043e-59	4.11916e-57
NAT60_RS09645,1	119.459	3.83694	0.515199	7.44749	9.51313e-14	1.55381e-12
asnS,3	8863.43	0.173402	0.147779	1.17338	0.240642	0.365845
asnS,4	8863.43	0.087993	0.161785	0.543887	0.586519	0.649761
asnS,5	8863.43	0.0854085	0.147715	0.578197	0.563131	0.641325
NAT60_RS01965	358.01	3.83351	0.305158	12.5624	3.40063e-36	8.78189e-35
aspS,1	12249.7	0.231434	0.140078	1.65218	0.0984988	0.181515
aspS,2	12249.7	0.0307306	0.125294	0.245268	0.806249	0.861712
aspS,3	12249.7	-0.17141	0.153418	-1.11727	0.263877	0.331756
aspS,4	12249.7	-0.200703	0.140055	-1.43303	0.151849	0.220002
NAT60_RS04600	94.3327	3.82721	0.281995	13.5719	5.8781e-42	2.08019e-40
NAT60_RS01070,1	1449.56	3.79725	0.231742	16.3857	2.42067e-60	6.60843e-58
NAT60_RS05600	36.2618	3.78648	0.514728	7.35626	1.8913e-13	1.07568e-12
NAT60_RS05585	205.335	3.77151	0.414199	9.10554	8.58351e-20	7.62934e-19
atpA,3	59755.4	-0.0197537	0.175896	-0.112303	0.910583	0.939592
atpA,4	59755.4	-0.201017	0.19268	-1.04327	0.296822	0.367375
atpA,5	59755.4	-0.220771	0.175896	-1.25512	0.209434	0.284341
NAT60_RS05610	159.241	3.76984	0.37692	10.0017	1.49808e-23	1.74562e-22
NAT60_RS05700	1246.65	3.76687	0.409666	9.195	3.75011e-20	3.4126e-18
atpB,2	27119.8	0.377956	0.187377	2.01709	0.0436863	0.0936975
atpB,3	27119.8	0.0234624	0.187387	0.125208	0.900359	0.932463
NAT60_RS07600	85.5838	3.75639	0.473571	7.93205	2.15549e-15	2.0399e-14
NAT60_RS06815	1180.18	3.75086	0.463301	8.09594	5.68245e-16	1.1195e-14
NAT60_RS02415	77.8587	3.74437	0.342395	10.9358	7.77028e-28	1.28009e-26
NAT60_RS02400	34.4052	3.72781	0.551901	6.75448	1.43346e-11	6.95266e-11
atpD,2	64798.3	0.284093	0.213323	1.33175	0.182942	0.242442
atpD,3	64798.3	0.268852	0.194738	1.38058	0.167408	0.233857
atpD,4	64798.3	0.186153	0.194733	0.955943	0.339101	0.416199
atpD,5	64798.3	-0.0152416	0.194751	-0.0782622	0.93762	0.957153
NAT60_RS04480	3078.74	3.70906	0.273951	13.5392	9.18291e-42	3.19064e-40
NAT60_RS01620	3978.93	3.6937	0.418998	8.81557	1.1908e-18	9.64243e-18
atpF,2	16740.6	0.287892	0.187739	1.53347	0.125161	0.19702
atpF,3	16740.6	-0.204618	0.209908	-0.974801	0.329659	0.421955
atpF,4	16740.6	-0.442909	0.229968	-1.92595	0.0541102	0.0807218
NAT60_RS10345	370.215	3.69342	0.218225	16.9248	2.95127e-64	2.56358e-62
NAT60_RS02885	174.468	3.69104	0.266534	13.8483	1.30345e-43	5.08346e-42
NAT60_RS02885,1	174.468	3.66591	0.240399	15.2493	1.66468e-52	8.8367e-51
dnaK	31519	3.64891	0.31361	11.6352	2.73019e-31	5.67109e-30
NAT60_RS09635	246.853	3.64716	0.566954	6.4329	1.2519e-10	2.5183e-09
NAT60_RS03870	903.709	3.64308	0.258867	14.0732	5.55066e-45	2.30594e-43
grpE	8282.98	3.63209	0.361045	10.0599	8.30634e-24	9.7984e-23
NAT60_RS02545	68.5023	3.62522	0.328906	11.022	2.99209e-28	5.55135e-27
NAT60_RS05620	265.709	3.62112	0.258288	14.0197	1.18167e-44	4.90907e-43
NAT60_RS02825	77.5073	3.61947	0.324607	11.1503	7.13712e-29	1.25129e-27
bglA,3	2016.88	-0.104586	0.159665	-0.655029	0.512449	0.638652
ribE	3943.22	3.61797	0.382011	9.47084	2.77592e-21	2.77737e-20
NAT60_RS06730	16.2254	3.61525	0.677302	5.33772	9.41216e-08	3.91866e-07
NAT60_RS05020,1	32198.7	3.58323	0.393519	9.10561	8.57815e-20	2.82635e-18
birA,1	407.247	0.47957	0.245645	1.95229	0.0509038	0.106587
birA,2	407.247	-0.273621	0.236683	-1.15607	0.247654	0.325045
NAT60_RS03160	105.081	3.58308	0.323738	11.0678	1.79679e-28	3.06578e-27
NAT60_RS03085	2839.19	3.56517	0.558762	6.38047	1.76541e-10	7.90093e-10
queF	333.102	3.55153	0.291701	12.1752	4.21185e-34	3.49949e-32
blpC	323.818	0.14776	0.239605	0.616682	0.537444	0.605219
blpC,1	323.818	0.102285	0.221462	0.46186	0.644182	0.744725
blpC,2	323.818	-0.0454755	0.219638	-0.207048	0.835973	0.872498
NAT60_RS05140	563.938	3.50893	0.38531	9.10678	8.4864e-20	1.18376e-18
NAT60_RS05705	203.127	3.50636	0.457245	7.66844	1.74096e-14	7.22106e-13
NAT60_RS05695	530.076	3.495	0.48046	7.27427	3.48288e-13	1.03997e-11
blpU,1	789.841	-0.244625	0.248455	-0.984584	0.324828	0.461395
blpU,2	789.841	-0.274836	0.244537	-1.1239	0.261054	0.338909
NAT60_RS10295,1	5342.59	3.47661	0.31333	11.0957	1.31661e-28	2.46671e-27
NAT60_RS04970,1	46614	3.47056	0.528267	6.56971	5.04136e-11	5.91045e-10
NAT60_RS02110	13089.2	3.43257	0.37298	9.20309	3.47805e-20	5.03527e-19
briC,1	283.488	0.948086	0.475435	1.99415	0.0461361	0.0734106
briC,2	283.488	-0.523013	0.420708	-1.24317	0.213804	0.30491
NAT60_RS02520	5817.3	3.42069	0.627389	5.45227	4.97313e-08	2.31796e-07
NAT60_RS03875	303.845	3.41516	0.156792	21.7814	3.48039e-105	7.39003e-103
brnQ,1	8232.31	-0.0601251	0.227001	-0.264867	0.791112	0.843176
NAT60_RS02830	116.003	3.41373	0.335694	10.1692	2.72175e-24	3.35565e-23
NAT60_RS02545,1	68.5023	3.40806	0.356386	9.56284	1.14566e-21	1.17078e-20
NAT60_RS09625	1465.79	3.40259	0.306278	11.1095	1.12805e-28	6.15915e-27
NAT60_RS02410	136.59	3.40215	0.374028	9.096	9.37209e-20	8.21563e-19
budA	2201.41	-0.00092151	0.195263	-0.00471932	0.996235	0.998848
budA,1	2201.41	-0.0432804	0.178511	-0.242453	0.808429	0.854012
budA,2	2201.41	-0.044202	0.178673	-0.24739	0.804606	0.864307
budA,3	2201.41	-0.176061	0.178395	-0.986913	0.323685	0.41598
budA,4	2201.41	-0.176982	0.178233	-0.992984	0.320718	0.40177
budA,5	2201.41	-0.220263	0.159885	-1.37763	0.168317	0.250704
NAT60_RS02820	200.187	3.38905	0.206918	16.3787	2.71402e-60	2.0746e-58
NAT60_RS06815,1	1180.18	3.38612	0.471386	7.18334	6.80303e-13	5.01953e-12
NAT60_RS05635	218.914	3.36176	0.341451	9.84553	7.16604e-23	7.91578e-22
carB,3	136979	0.311859	0.531342	0.586927	0.557253	0.674848
carB,4	136979	-0.923649	0.531473	-1.7379	0.0822277	0.127236
NAT60_RS04475	2528.83	3.36162	0.224127	14.9987	7.48463e-51	3.97309e-49
cbpA	9338.11	0.267104	0.133464	2.00132	0.0453578	0.0684666
cbpA,1	9338.11	0.168562	0.121835	1.38353	0.166502	0.232903
cbpA,2	9338.11	-0.0985417	0.121954	-0.808021	0.419079	0.509777
cbpA,3	9338.11	-0.155054	0.122065	-1.27025	0.203994	0.321501
NAT60_RS07970	1077.73	3.35649	0.434709	7.72123	1.15213e-14	1.06364e-13
NAT60_RS05145,1	253.186	3.35584	0.352865	9.51028	1.90147e-21	7.41572e-20
NAT60_RS05585,1	205.335	3.34439	0.371517	9.002	2.2164e-19	2.68072e-18
pep27	68.7604	3.34414	0.280091	11.9394	7.37134e-33	1.67698e-31
cbpC,3	3407.07	0.105351	0.148073	0.711479	0.476787	0.56133
cbpC,4	3407.07	0.0642692	0.14825	0.433518	0.664638	0.741029
cbpC,5	3407.07	0.0410816	0.162075	0.253472	0.799903	0.833033
NAT60_RS09625,1	1465.79	3.34287	0.308944	10.8203	2.75774e-27	6.05752e-26
NAT60_RS05685	667.424	3.34228	0.398546	8.38619	5.02158e-17	3.70511e-16
pep27,1	68.7604	3.34166	0.312127	10.7061	9.53247e-27	1.41214e-25
cbpD,3	455.124	-0.0528768	0.282336	-0.187284	0.851438	0.889125
pyrR,1	15238.5	3.32896	0.655869	5.07565	3.86168e-07	2.19633e-06
NAT60_RS09640,1	136.696	3.32497	0.527415	6.30427	2.89563e-10	3.00737e-09
NAT60_RS04975,1	32761.3	3.30394	0.646139	5.11337	3.1647e-07	1.83265e-06
ribD	3913.01	3.28808	0.351289	9.36006	7.96884e-21	7.61423e-20
cbpE,3	5733.26	0.12577	0.129775	0.969144	0.332473	0.432883
cbpE,4	5733.26	-0.293931	0.144801	-2.02989	0.0423673	0.0683239
NAT60_RS05710	519.51	3.26433	0.362577	9.00315	2.19324e-19	1.67652e-17
NAT60_RS03100	2188.92	3.25619	0.587495	5.5425	2.98187e-08	1.07719e-07
ccdA2,1	3998.03	0.0375152	0.195829	0.191571	0.848078	0.886585
galR	1045.88	3.25502	0.376738	8.64002	5.62032e-18	4.29617e-17
NAT60_RS01960	1687.56	3.25425	0.316206	10.2916	7.69229e-25	9.93241e-24
NAT60_RS04605,1	20.2976	3.24802	0.515572	6.29984	2.97958e-10	1.73069e-09
NAT60_RS00300	24.1762	3.2465	0.537662	6.03818	1.55866e-09	1.28944e-08
ccpA	8181.73	0.456926	0.394992	1.1568	0.247355	0.31534
ccpA,1	8181.73	0.216131	0.394988	0.547184	0.584252	0.69651
ccpA,2	8181.73	0.0439925	0.353292	0.124521	0.900902	0.929186
ccpA,3	8181.73	-0.172139	0.394977	-0.43582	0.662968	0.739598
ccpA,4	8181.73	-0.240795	0.432677	-0.556523	0.577853	0.642022
ccpA,5	8181.73	-0.412933	0.394981	-1.04545	0.295814	0.375366
NAT60_RS05695,1	530.076	3.23361	0.428308	7.54973	4.36148e-14	7.24763e-13
cdaA,1	5914.2	0.288739	0.194582	1.48389	0.137838	0.204509
cdaA,2	5914.2	-0.216824	0.174257	-1.24428	0.213397	0.30491
NAT60_RS09955	780.013	3.17689	0.560886	5.66405	1.47843e-08	5.45422e-08
NAT60_RS10255	1812.48	3.16734	0.255139	12.4142	2.1884e-35	7.89064e-34
NAT60_RS04470	4362.78	3.15654	0.255951	12.3326	6.04821e-35	1.52081e-33
celB,3	192.094	-0.0272833	0.228414	-0.119447	0.904922	0.931236
nanA	2537.26	3.15504	0.497637	6.34005	2.29689e-10	1.01605e-09
NAT60_RS02865	17141	3.15156	0.194594	16.1956	5.42108e-59	3.69989e-57
NAT60_RS08890	249.93	3.14858	0.516158	6.10003	1.06048e-09	5.69262e-09
ciaH,1	14758.9	0.115544	0.315454	0.366277	0.714158	0.778526
ciaH,2	14758.9	0.0615879	0.315686	0.195092	0.845321	0.894467
NAT60_RS10000	6.1709	3.14149	0.97192	3.23225	0.0012282	0.00320641
NAT60_RS08885	400.214	3.14137	0.345146	9.10157	8.90387e-20	1.23299e-18
NAT60_RS05700,1	1246.65	3.13946	0.364737	8.60748	7.4684e-18	1.95509e-16
ciaR	8463.97	0.929711	0.466514	1.99289	0.0462736	0.0697389
ciaR,1	8463.97	-0.208723	0.426048	-0.489905	0.624201	0.730465
ciaR,2	8463.97	-0.634804	0.425753	-1.49101	0.135958	0.196087
NAT60_RS07600,1	85.5838	3.13939	0.320464	9.79639	1.16677e-22	4.05399e-21
NAT60_RS03090	1700.98	3.13681	0.583636	5.3746	7.67548e-08	2.65241e-07
NAT60_RS02265	5.75014	3.11294	1.0356	3.00593	0.00264771	0.00900315
NAT60_RS06740	24.3828	3.09072	0.600355	5.14815	2.63065e-07	1.02595e-06
cibA,1	5.3169	0.868473	0.957908	0.906635	0.3646	0.446349
cibA,2	5.3169	0.334404	0.943525	0.35442	0.723024	0.796757
cibA,3	5.3169	-0.534069	0.945897	-0.564616	0.572335	0.649099
cibA,4	5.3169	-1.16855	0.919432	-1.27094	0.203749	0.265777
cibA,5	5.3169	-1.70262	0.904436	-1.88252	0.0597661	0.121633
cibB	4.65376	1.65157	0.866535	1.90595	0.0566569	0.0922244
cibB,1	4.65376	1.34684	0.890049	1.51323	0.130222	0.194266
cibB,2	4.65376	0.304726	0.838005	0.363633	0.716132	0.762411
cibB,3	4.65376	-0.189287	0.96046	-0.19708	0.843765	0.887416
cibB,4	4.65376	-1.53613	0.934801	-1.64327	0.100327	0.183472
cibB,5	4.65376	-1.84086	0.912441	-2.01751	0.0436424	0.0700846
NAT60_RS01215	18.9379	3.08946	0.493855	6.2558	3.95479e-10	3.54817e-09
clpP,1	9496.59	0.43967	0.212562	2.06844	0.0385991	0.0728163
clpP,2	9496.59	0.387552	0.237599	1.63112	0.102865	0.160208
clpP,3	9496.59	0.0521178	0.237571	0.219377	0.826356	0.879269
NAT60_RS02105	12530.9	3.08645	0.287899	10.7206	8.1474e-27	1.71095e-25
NAT60_RS09960	1476.98	3.06495	0.570139	5.37579	7.62497e-08	2.63973e-07
clpX	12902	0.127409	0.131209	0.971039	0.331529	0.408743
clpX,1	12902	0.0166333	0.131228	0.126751	0.899137	0.93434
clpX,2	12902	-0.110776	0.143673	-0.771029	0.440689	0.514138
coiA	29.8565	3.05662	0.433526	7.05059	1.7816e-12	2.18246e-11
NAT60_RS02645	16259.2	3.05635	0.196286	15.5709	1.1473e-54	9.13535e-53
vex3	3230.74	3.05236	0.26451	11.5397	8.32359e-31	1.78723e-29
NAT60_RS00520	106.611	3.02904	0.337325	8.97959	2.71775e-19	7.01839e-18
cls,1	1930.86	0.321998	0.175377	1.83603	0.0663529	0.0973889
cls,2	1930.86	0.0988917	0.159948	0.618274	0.536395	0.614967
NAT60_RS05620,1	265.709	3.02308	0.225836	13.3862	7.28472e-41	2.35951e-39
strH	7760.06	3.01499	0.146267	20.613	2.09828e-94	4.00982e-92
dnaJ	4988.2	3.01381	0.353759	8.51939	1.60402e-17	1.19272e-16
NAT60_RS00515	123.228	3.00618	0.270058	11.1316	8.80412e-29	4.94843e-27
strH,1	7760.06	2.98755	0.131302	22.7533	1.33047e-114	8.47512e-112
NAT60_RS09960,1	1476.98	2.98151	0.521681	5.71521	1.09572e-08	1.41481e-07
cmk,4	4544.59	0.2861	0.16857	1.69721	0.0896562	0.136957
cmk,5	4544.59	-0.204773	0.184374	-1.11064	0.266722	0.334672
ribE,1	3943.22	2.97679	0.348224	8.54851	1.24691e-17	1.29502e-16
NAT60_RS03105	596.429	2.96755	0.620766	4.78046	1.74891e-06	1.40644e-05
NAT60_RS07770	4015.56	2.96435	0.234778	12.6262	1.51449e-36	1.60789e-34
NAT60_RS01620,1	3978.93	2.95803	0.381966	7.74421	9.61776e-15	7.9911e-14
NAT60_RS05625,1	456.731	2.95401	0.207753	14.2189	6.99858e-46	2.97206e-44
gtfA	1848.27	2.95059	0.417966	7.0594	1.67226e-12	8.77937e-12
bgaA	10165.7	2.93861	0.151796	19.3589	1.71424e-83	1.92701e-81
coaB,1	2270.01	0.170096	0.143086	1.18877	0.23453	0.357691
coaB,2	2270.01	-0.0357453	0.141243	-0.253077	0.800209	0.849805
hrcA	9719.55	2.9305	0.356582	8.21831	2.06397e-16	1.45009e-15
NAT60_RS04000	3.31932	2.92533	1.02318	2.85907	0.00424885	0.00930074
vncS	5889.62	2.92488	0.12474	23.4479	1.3891e-121	4.42429e-119
NAT60_RS00950	5293.15	2.89944	0.239104	12.1263	7.66459e-34	2.48255e-32
coaC,2	1929.81	0.444503	0.211224	2.10442	0.0353422	0.0794576
coaC,3	1929.81	-0.390917	0.188392	-2.07502	0.037985	0.0718926
NAT60_RS04600,1	94.3327	2.89772	0.220375	13.149	1.72352e-39	5.14632e-38
NAT60_RS03105,1	596.429	2.89201	0.678734	4.26089	2.03612e-05	5.27239e-05
ribD,1	3913.01	2.8906	0.320335	9.02367	1.81889e-19	2.22814e-18
bglA	2016.88	2.87435	0.164414	17.4825	1.94863e-68	2.38069e-66
coaD,2	1416.37	0.0879948	0.153057	0.574916	0.565348	0.681628
coaD,3	1416.37	-0.0843832	0.137009	-0.615895	0.537964	0.631092
coaD,4	1416.37	-0.172378	0.152699	-1.12888	0.258949	0.344605
NAT60_RS05050	6.03946	2.87372	0.874577	3.28584	0.00101679	0.00272524
NAT60_RS02100	15554.7	2.87303	0.317157	9.05869	1.32029e-19	1.77682e-18
NAT60_RS02275	11.5326	2.86766	0.911988	3.14441	0.00166422	0.00595566
coaE,2	1367.57	0.0162029	0.1314	0.12331	0.901861	0.932607
NAT60_RS04020	181.115	2.8631	0.400213	7.15394	8.43209e-13	4.4885e-12
NAT60_RS09955,1	780.013	2.85979	0.514631	5.55697	2.74501e-08	3.17922e-07
NAT60_RS00520,1	106.611	2.85868	0.379276	7.5372	4.80175e-14	4.09649e-13
NAT60_RS05090	491.845	2.85697	0.247986	11.5207	1.03787e-30	6.61121e-29
codY,1	2645.31	0.299847	0.135348	2.21539	0.0267336	0.0528861
codY,2	2645.31	0.228991	0.150898	1.51752	0.129135	0.181062
codY,3	2645.31	0.0708568	0.150976	0.469326	0.638836	0.711017
codY,4	2645.31	-0.315473	0.150651	-2.09407	0.036254	0.0808775
NAT60_RS08490	2126.5	2.8553	0.246656	11.576	5.45176e-31	1.08524e-29
NAT60_RS09950	633.893	2.85411	0.423604	6.73768	1.60933e-11	7.7859e-11
coiA,1	29.8565	1.1828	0.587719	2.01253	0.0441636	0.0707525
coiA,2	29.8565	-0.0975392	0.47274	-0.206327	0.836535	0.88224
NAT60_RS10000,1	6.1709	2.85092	0.938045	3.03921	0.00237197	0.00649403
NAT60_RS02285	53.8029	2.85029	0.53744	5.30345	1.13635e-07	1.20643e-06
NAT60_RS03870,1	903.709	2.8491	0.281357	10.1263	4.22482e-24	5.07775e-23
comA	325.979	0.508872	0.263587	1.93057	0.0535368	0.0912658
comA,1	325.979	-0.101315	0.271418	-0.373281	0.708939	0.769741
NAT60_RS05590,1	179.143	2.84567	0.283891	10.0238	1.198e-23	1.81697e-22
NAT60_RS09365	1547.08	2.84345	0.422071	6.7369	1.61806e-11	1.74696e-10
NAT60_RS05615,1	205.781	2.84322	0.366311	7.76175	8.37641e-15	6.9901e-14
NAT60_RS02860	1248.86	2.83084	0.2079	13.6164	3.20148e-42	1.13297e-40
NAT60_RS09635,1	246.853	2.82025	0.499978	5.64076	1.693e-08	1.33141e-07
comB,1	192.254	-0.27804	0.304279	-0.913768	0.360839	0.439212
comB,2	192.254	-0.43525	0.299115	-1.45513	0.145634	0.208626
cbpD	455.124	2.81887	0.273024	10.3246	5.45262e-25	2.36817e-23
NAT60_RS04485,1	605.984	2.81746	0.311061	9.05759	1.33363e-19	1.10808e-17
NAT60_RS03680	129.314	2.80271	0.218807	12.8091	1.459e-37	3.98308e-36
NAT60_RS08065	25128.8	2.80227	0.179293	15.6296	4.57815e-55	3.80384e-53
NAT60_RS04280	1935.25	2.80129	0.344159	8.13951	3.96874e-16	8.06836e-15
NAT60_RS09945	119.067	2.80026	0.564377	4.96168	6.98863e-07	2.17513e-06
comC,3	16.3717	0.144782	0.575485	0.251583	0.801363	0.849365
comC,4	16.3717	-0.151707	0.573255	-0.264641	0.791286	0.853356
comC,5	16.3717	-0.296489	0.617921	-0.479816	0.631358	0.688318
comD	181.756	0.455874	0.222145	2.05215	0.040155	0.0654188
comD,1	181.756	0.424164	0.201446	2.1056	0.0352395	0.0674456
comD,2	181.756	0.337308	0.222405	1.51664	0.129358	0.193278
comD,3	181.756	0.0868556	0.220879	0.393226	0.694152	0.777565
comD,4	181.756	-0.0317106	0.223662	-0.141779	0.887254	0.919991
comD,5	181.756	-0.369019	0.241313	-1.52921	0.126211	0.173922
comE	98.9681	0.652609	0.329719	1.97929	0.0477838	0.0876342
comE,1	98.9681	0.439716	0.366154	1.2009	0.229788	0.311657
comE,2	98.9681	0.418246	0.364628	1.14705	0.251362	0.328558
comE,3	98.9681	0.234363	0.361024	0.649162	0.516234	0.595726
comE,4	98.9681	0.212893	0.362565	0.587187	0.557078	0.674848
comE,5	98.9681	-0.0214697	0.394578	-0.0544117	0.956607	0.966214
comGC	4.72487	0.661125	0.832944	0.793721	0.427358	0.500418
comGC,1	4.72487	0.539447	0.754737	0.714748	0.474765	0.559356
comGC,2	4.72487	-0.121677	0.809668	-0.150281	0.880543	0.917012
comGC,3	4.72487	-1.67282	1.02353	-1.63437	0.102181	0.185792
comGC,4	4.72487	-1.7945	0.960958	-1.86741	0.0618444	0.108726
comW	47.0167	-0.11172	0.458917	-0.243444	0.807662	0.853673
comW,1	47.0167	-0.481732	0.485948	-0.991325	0.321527	0.392612
comW,2	47.0167	-0.593453	0.454306	-1.30628	0.191456	0.304809
comW,3	47.0167	-0.625228	0.435618	-1.43527	0.151211	0.219318
NAT60_RS02815	514.655	2.78349	0.315704	8.81675	1.17827e-18	1.46212e-17
NAT60_RS09965	1539.65	2.78118	0.545144	5.10173	3.36563e-07	3.33249e-06
NAT60_RS03880	378.517	2.78094	0.256251	10.8524	1.94235e-27	3.53508e-26
NAT60_RS00820	751.029	2.7793	0.291409	9.53746	1.46378e-21	1.95614e-20
cozE,2	2636.41	0.295538	0.203429	1.45278	0.146283	0.198261
NAT60_RS06720	18.3811	2.76552	0.819162	3.37604	0.000735383	0.00170135
NAT60_RS07770,1	4015.56	2.75483	0.210411	13.0926	3.62837e-39	4.07871e-37
NAT60_RS01955	750.272	2.74924	0.409293	6.71704	1.85454e-11	8.94954e-11
cpoA	8471.27	0.394676	0.178499	2.21108	0.0270304	0.0501799
cpoA,1	8471.27	0.23956	0.159767	1.49944	0.133761	0.206809
cpoA,2	8471.27	0.120122	0.178505	0.672932	0.500991	0.58271
cpoA,3	8471.27	0.119439	0.178514	0.669072	0.503449	0.586641
cpoA,4	8471.27	-0.155116	0.17849	-0.869046	0.384822	0.519714
cpoA,5	8471.27	-0.275238	0.19545	-1.40823	0.159063	0.213612
vncS,1	5889.62	2.74697	0.113616	24.1777	3.81718e-129	1.45892e-126
NAT60_RS09965,1	1539.65	2.73711	0.596376	4.58956	4.44171e-06	1.2575e-05
NAT60_RS05660	2389.46	2.73578	0.19982	13.6912	1.14584e-42	4.13152e-41
cps4A,3	21156	0.0647829	0.0970521	0.667506	0.504449	0.587448
cps4A,4	21156	-0.192818	0.0969968	-1.98788	0.0468252	0.0990952
NAT60_RS04480,1	3078.74	2.73462	0.251182	10.887	1.32955e-27	1.69385e-25
NAT60_RS02870	7466.06	2.72372	0.182182	14.9505	1.5456e-50	7.38408e-49
NAT60_RS10265	517.9	2.72287	0.469064	5.80489	6.44072e-09	3.17222e-08
cps4B,3	10403.6	0.156643	0.0775739	2.01928	0.0434581	0.0698472
cps4B,4	10403.6	-0.10287	0.0775533	-1.32645	0.184692	0.296594
NAT60_RS02290	7.65768	2.71738	0.943492	2.88013	0.0039751	0.00807271
NAT60_RS04800	3342.25	2.71186	0.280979	9.65146	4.84592e-22	5.1735e-21
crcB,1	1423.53	0.151056	0.250526	0.602956	0.546538	0.639972
crcB,2	1423.53	0.106641	0.279902	0.380993	0.703208	0.784631
crcB,3	1423.53	0.0444149	0.279879	0.158693	0.87391	0.911098
NAT60_RS05710,1	519.51	2.70345	0.321332	8.41326	3.98753e-17	9.89632e-16
lytB,1	49772.4	2.702	0.379861	7.11313	1.13439e-12	1.62994e-11
NAT60_RS05705,1	203.127	2.70108	0.399801	6.75604	1.41813e-11	1.84357e-10
pspA	45510	2.69776	0.1848	14.5983	2.87995e-48	1.44831e-46
thiD	10593.7	2.69616	0.144138	18.7053	4.47855e-78	6.11322e-76
cvfB,3	7707.31	0.338504	0.194024	1.74465	0.0810457	0.125713
cvfB,4	7707.31	-0.219951	0.193322	-1.13775	0.255227	0.38284
NAT60_RS00940	1329.02	2.67449	0.296501	9.02015	1.87829e-19	1.61685e-18
NAT60_RS00825	1305.53	2.67111	0.224331	11.907	1.08855e-32	2.41885e-31
NAT60_RS02860,1	1248.86	2.66977	0.22758	11.7311	8.8259e-32	1.9612e-30
cysE,2	3439.35	0.23072	0.151053	1.52741	0.12666	0.198562
NAT60_RS02870,1	7466.06	2.66477	0.199584	13.3517	1.15839e-40	3.68947e-39
NAT60_RS04470,1	4362.78	2.66469	0.234257	11.375	5.56774e-30	1.064e-27
NAT60_RS02525,1	14408.9	2.66354	0.623213	4.27389	1.92095e-05	7.61606e-05
NAT60_RS04290	1261.28	2.66293	0.181627	14.6615	1.13679e-48	5.17239e-47
NAT60_RS05595,1	68.0975	2.65153	0.295466	8.97405	2.85819e-19	3.41375e-18
cysK,2	10898.5	0.460793	0.50998	0.903551	0.366234	0.470028
cysK,3	10898.5	0.0180048	0.624718	0.0288206	0.977008	0.982664
cysK,4	10898.5	-1.10638	0.570236	-1.94021	0.0523539	0.0864722
cysK,5	10898.5	-1.12438	0.570258	-1.97171	0.0486425	0.0835182
NAT60_RS01200	1848.22	2.6505	0.349013	7.59428	3.09505e-14	2.37826e-13
cysS,1	7105.97	0.229121	0.13847	1.65467	0.0979922	0.142297
cysS,2	7105.97	0.22468	0.123986	1.81214	0.0699651	0.120671
cysS,3	7105.97	-0.00444134	0.13848	-0.0320722	0.974414	0.987602
NAT60_RS02520,1	5817.3	2.65032	0.62744	4.22402	2.39978e-05	9.39432e-05
vex2	1048.37	2.64529	0.337559	7.83651	4.63231e-15	3.98754e-14
NAT60_RS04285	425.246	2.63922	0.212862	12.3987	2.65454e-35	6.94907e-34
NAT60_RS04475,1	2528.83	2.6365	0.205916	12.8037	1.56253e-37	3.73249e-35
NAT60_RS05605,1	46.0727	2.63515	0.352117	7.48373	7.22402e-14	5.37163e-13
NAT60_RS01185	2216.92	2.63206	0.297713	8.84093	9.49249e-19	2.29622e-17
czcD,4	1565.56	0.785024	0.558386	1.40588	0.15976	0.216833
NAT60_RS06845	93.2861	2.62151	0.355633	7.3714	1.68844e-13	9.66052e-13
NAT60_RS07765	2728.02	2.62114	0.210104	12.4754	1.01648e-35	9.71243e-34
NAT60_RS02865,1	17141	2.6194	0.213083	12.2929	9.88861e-35	2.45417e-33
dapA,2	1707.63	0.180886	0.124185	1.45658	0.145231	0.220793
NAT60_RS03100,1	2188.92	2.61835	0.53678	4.87789	1.07229e-06	9.23042e-06
NAT60_RS05610,1	159.241	2.61755	0.325043	8.05294	8.08302e-16	7.32069e-15
NAT60_RS02290,1	7.65768	2.60387	0.956619	2.72195	0.00648981	0.019228
dapB	8160.78	0.247405	0.182689	1.35424	0.175661	0.284481
dapB,1	8160.78	0.243236	0.200004	1.21616	0.223924	0.287387
dapB,2	8160.78	0.00416818	0.182586	0.0228286	0.981787	0.988512
dapB,3	8160.78	-0.250811	0.163353	-1.53539	0.124687	0.196599
dapB,4	8160.78	-0.254979	0.182511	-1.39706	0.162396	0.228694
NAT60_RS09950,1	633.893	2.59705	0.390115	6.65714	2.7921e-11	6.35202e-10
dapD	3248.83	0.535713	0.256017	2.09249	0.0363951	0.0600614
dapD,1	3248.83	-0.11028	0.255806	-0.431108	0.66639	0.758493
dapD,2	3248.83	-0.482742	0.255575	-1.88885	0.0589124	0.0992784
NAT60_RS04465	4806.84	2.59482	0.300973	8.62143	6.61214e-18	5.01421e-17
NAT60_RS03585	69.4463	2.59462	0.67789	3.82749	0.000129458	0.000297706
NAT60_RS04010	10.9944	2.589	0.746613	3.46766	0.000525007	0.00110983
def	9724.48	0.269074	0.143936	1.8694	0.0615672	0.0909938
def,1	9724.48	0.155563	0.131391	1.18397	0.236425	0.313122
def,2	9724.48	0.115873	0.131544	0.880867	0.37839	0.51503
def,3	9724.48	0.00236291	0.117686	0.0200781	0.983981	0.990747
def,4	9724.48	-0.11351	0.131504	-0.863167	0.388046	0.481217
def,5	9724.48	-0.1532	0.131431	-1.16563	0.243763	0.311593
NAT60_RS05630,1	371.377	2.58529	0.200639	12.8853	5.44854e-38	1.5776e-36
NAT60_RS02835	247.561	2.57302	0.224225	11.4751	1.75887e-30	3.3612e-29
xerS	565.566	2.57271	0.131503	19.5639	3.14371e-85	4.00508e-83
deoC,3	5219.29	0.0545833	0.165908	0.328997	0.742158	0.811828
deoC,4	5219.29	-0.367629	0.18523	-1.98471	0.0471764	0.0748167
deoC,5	5219.29	-0.383004	0.185525	-2.06443	0.0389766	0.0688394
NAT60_RS05050,1	6.03946	2.55724	1.0908	2.34437	0.0190591	0.0336306
deoD,2	3826.77	0.339096	0.155628	2.17888	0.0293404	0.0536037
deoD,3	3826.77	0.223438	0.155465	1.43722	0.150656	0.252991
deoD,4	3826.77	-0.125925	0.155777	-0.808364	0.418881	0.502815
NAT60_RS08070	6874.72	2.5554	0.163347	15.644	3.65166e-55	9.96903e-53
lpdA	3440.67	2.54751	0.157828	16.1411	1.31264e-58	8.95879e-57
der,2	9222.92	0.00323332	0.125551	0.0257531	0.979454	0.984371
NAT60_RS00560	157.598	2.53855	0.246844	10.284	8.31809e-25	1.34947e-23
NAT60_RS07765,1	2728.02	2.53819	0.188486	13.4662	2.47216e-41	2.95269e-39
NAT60_RS08490,1	2126.5	2.52331	0.224563	11.2365	2.69767e-29	5.42658e-28
NAT60_RS04000,1	3.31932	2.50933	1.06318	2.36022	0.0182642	0.0295037
amaP	7962.82	2.50908	0.222769	11.2632	1.99427e-29	4.05431e-28
NAT60_RS05685,1	667.424	2.50733	0.360694	6.95141	3.61644e-12	2.46822e-11
NAT60_RS01370	43.1379	2.50653	0.418021	5.99619	2.02005e-09	8.07597e-09
dinB,4	2048.42	0.153522	0.177094	0.866896	0.385999	0.479925
NAT60_RS00040,1	3602.78	2.50604	0.308815	8.11501	4.85748e-16	2.26406e-14
NAT60_RS03090,1	1700.98	2.50536	0.533908	4.69249	2.69898e-06	2.03864e-05
vncR	2210.57	2.50511	0.113104	22.1486	1.07546e-108	2.28355e-106
divIB,2	7182.61	0.0404789	0.108827	0.371957	0.709925	0.757914
divIB,3	7182.61	0.000805092	0.0888386	0.00906241	0.992769	0.997507
NAT60_RS00815	1641.49	2.50377	0.196511	12.7411	3.49574e-37	9.82405e-36
NAT60_RS00565	1464.59	2.50121	0.194773	12.8417	9.5767e-38	2.69133e-36
NAT60_RS03155,1	196.086	2.49896	0.387381	6.4509	1.11189e-10	6.64007e-10
NAT60_RS01390	226.749	2.49126	0.24973	9.97581	1.94502e-23	2.23911e-22
NAT60_RS07965	3353.64	2.49115	0.368524	6.75981	1.38177e-11	8.92083e-11
NAT60_RS05935	9572.76	2.49013	0.153282	16.2454	2.40739e-59	2.30026e-57
divIVA,4	19043.9	-0.0724963	0.13756	-0.527015	0.598183	0.680839
divIVA,5	19043.9	-0.260895	0.137431	-1.89837	0.0576475	0.0896374
NAT60_RS05720	26.7066	2.48646	0.463213	5.36785	7.96819e-08	3.35401e-07
dltA,2	14786.8	0.356767	0.17862	1.99736	0.0457865	0.0974364
dltA,3	14786.8	0.0115045	0.159745	0.0720177	0.942588	0.960173
dltA,4	14786.8	-0.345263	0.1786	-1.93316	0.0532166	0.090882
NAT60_RS07305	105.666	2.47473	0.267551	9.24958	2.25372e-20	2.04116e-19
NAT60_RS00815,1	1641.49	2.47094	0.196664	12.5643	3.31954e-36	3.33876e-34
NAT60_RS08850	10.4745	2.46954	0.672483	3.67228	0.0002404	0.000608483
NAT60_RS04280,1	1935.25	2.46115	0.346212	7.10879	1.17063e-12	8.44179e-12
dltB,3	13173.7	0.0403964	0.153322	0.263474	0.792185	0.851443
bglA,1	2016.88	2.4592	0.162328	15.1496	7.62531e-52	1.61911e-49
NAT60_RS08500	1923.48	2.45812	0.148061	16.6021	6.73367e-62	4.94925e-60
vncR,1	2210.57	2.4562	0.102938	23.8611	7.77367e-126	2.47592e-123
NAT60_RS03085,1	2839.19	2.45528	0.510925	4.80557	1.54312e-06	1.26562e-05
rplL	10487.2	2.44875	0.493453	4.96249	6.9596e-07	2.58751e-06
dltC,3	1620.46	-0.0203226	0.1645	-0.123542	0.901678	0.9294
NAT60_RS06205	7224.96	2.44601	0.310219	7.8848	3.15047e-15	5.62669e-14
NAT60_RS05665	2721.08	2.44538	0.322046	7.59328	3.11918e-14	1.86857e-13
gtfA,1	1848.27	2.43499	0.38303	6.35719	2.05474e-10	3.84961e-09
NAT60_RS00830	1109.33	2.43358	0.245949	9.89462	4.39256e-23	6.31141e-22
NAT60_RS04550	37.4091	2.43301	0.676989	3.59387	0.000325803	0.000707511
dltD,3	11475.7	0.176695	0.149276	1.18368	0.23654	0.331399
NAT60_RS09945,1	119.067	2.43121	0.529778	4.58911	4.45147e-06	3.17417e-05
NAT60_RS03160,1	105.081	2.43049	0.265751	9.14573	5.92287e-20	7.59638e-19
pflB	73491.4	2.42941	0.367075	6.61829	3.63383e-11	8.0747e-10
dnaA,1	2984.37	0.182858	0.162995	1.12186	0.261921	0.388611
dnaA,2	2984.37	-0.228835	0.145699	-1.5706	0.116276	0.185479
NAT60_RS03735	3347.88	2.42599	0.295083	8.22138	2.01175e-16	1.41862e-15
bgaA,1	10165.7	2.42537	0.138302	17.5367	7.51088e-69	7.17664e-67
NAT60_RS09565	11748.2	2.42532	0.346311	7.0033	2.49997e-12	1.30176e-11
NAT60_RS08330	12.9621	2.42393	0.617729	3.92394	8.71127e-05	0.000306015
NAT60_RS01205	4941.48	2.42311	0.29947	8.09134	5.9011e-16	5.39569e-15
dnaB,2	11331.2	0.386658	0.192355	2.01012	0.044418	0.0710912
dnaB,3	11331.2	0.274153	0.192413	1.42482	0.154209	0.218941
dnaB,4	11331.2	0.19344	0.192455	1.00512	0.31484	0.406526
dnaB,5	11331.2	0.0807134	0.210732	0.383014	0.701709	0.750401
NAT60_RS10345,1	370.215	2.42032	0.185451	13.051	6.27456e-39	1.84472e-37
dnaG,1	8561.88	0.570348	0.300892	1.89552	0.0580233	0.0901484
dnaG,2	8561.88	0.323185	0.269144	1.20079	0.229835	0.323904
dnaG,3	8561.88	-0.247163	0.300907	-0.821395	0.411421	0.495105
dnaG,4	8561.88	-0.36517	0.300804	-1.21398	0.224755	0.344986
vex3,1	3230.74	2.40982	0.237165	10.161	2.96142e-24	1.48928e-22
NAT60_RS01065	6693.04	2.40715	0.290339	8.29083	1.12462e-16	2.38795e-15
dnaI,1	4352.65	0.290423	0.186648	1.556	0.119709	0.211819
dnaI,2	4352.65	0.0439994	0.186225	0.23627	0.813223	0.860503
dnaI,3	4352.65	-0.195479	0.166848	-1.1716	0.241357	0.335701
dnaI,4	4352.65	-0.239478	0.18635	-1.2851	0.198757	0.262855
nrdG	1194.3	2.40285	0.47699	5.03753	4.71578e-07	1.49203e-06
NAT60_RS06525	187.501	2.39537	0.48844	4.90411	9.38506e-07	4.99578e-06
NAT60_RS03990	87.0356	2.3889	0.262116	9.11392	7.94588e-20	2.16923e-18
NAT60_RS01745	1810.56	2.3864	0.464591	5.13655	2.79831e-07	9.06369e-07
dnaJ,3	4988.2	0.288323	0.288494	0.999408	0.317597	0.416274
upp	17215.5	2.38559	0.218036	10.9413	7.31428e-28	1.6253e-26
NAT60_RS05715	10.7197	2.38479	0.674088	3.53781	0.000403464	0.0017058
NAT60_RS01195	2809.99	2.3838	0.327882	7.27031	3.58669e-13	2.57675e-12
NAT60_RS05395	18.0852	2.37553	0.50157	4.73619	2.17775e-06	1.08377e-05
NAT60_RS01385	442.696	2.37467	0.195838	12.1257	7.72108e-34	1.86772e-32
dnaK,3	31519	0.522192	0.25596	2.04013	0.0413371	0.0774463
NAT60_RS08070,1	6874.72	2.36935	0.163809	14.4641	2.04191e-47	1.18245e-45
gltX	15572.9	2.36875	0.34949	6.77775	1.22064e-11	7.96122e-11
NAT60_RS00565,1	1464.59	2.36834	0.177322	13.3561	1.09065e-40	3.4737e-39
NAT60_RS09365,1	1547.08	2.36642	0.424911	5.56922	2.55883e-08	1.14251e-07
dnaN,2	2209.84	0.0896407	0.124895	0.717727	0.472926	0.554114
dnaN,3	2209.84	-0.0587464	0.112004	-0.524501	0.59993	0.690227
dnaN,4	2209.84	-0.148387	0.124674	-1.1902	0.233969	0.311361
NAT60_RS07385	417.805	2.36023	0.176637	13.362	1.0079e-40	3.32087e-39
NAT60_RS02130	191.059	2.35978	0.226192	10.4326	1.7595e-25	8.20099e-24
dnaX,1	6431.69	0.24291	0.121973	1.9915	0.0464257	0.0779609
dnaX,2	6431.69	0.225788	0.122258	1.84681	0.0647743	0.129616
dnaX,3	6431.69	0.0619067	0.109374	0.566011	0.571386	0.662249
dnaX,4	6431.69	-0.163881	0.122214	-1.34094	0.17994	0.253588
dnaX,5	6431.69	-0.181004	0.122018	-1.48342	0.137964	0.190911
rplJ	13703.3	2.35929	0.428891	5.50091	3.77826e-08	1.64471e-07
NAT60_RS03520	1978.78	2.35912	0.1363	17.3083	4.07533e-67	3.53998e-65
dprA,2	219.2	0.340038	0.191048	1.77986	0.0750988	0.127681
dprA,3	219.2	-0.31823	0.204979	-1.5525	0.120542	0.170508
NAT60_RS05600,1	36.2618	2.35752	0.393551	5.99038	2.09357e-09	1.1366e-08
pflB,1	73491.4	2.35631	0.402095	5.86008	4.62649e-09	1.7825e-08
dtd,2	1315.64	0.31299	0.163461	1.91477	0.0555224	0.114335
dtd,3	1315.64	0.159853	0.146278	1.0928	0.274481	0.370694
dtd,4	1315.64	-0.153137	0.163421	-0.937073	0.348721	0.442501
dtd,5	1315.64	-0.20045	0.162426	-1.2341	0.217164	0.283084
NAT60_RS06235	584.969	2.34888	0.312095	7.52617	5.22494e-14	4.39862e-13
dnaK,1	31519	2.34427	0.286364	8.18632	2.69327e-16	1.28671e-14
NAT60_RS02300	7562.61	2.34284	0.182685	12.8245	1.19608e-37	3.31261e-36
dusB,3	13198.7	0.075575	0.230487	0.327893	0.742992	0.797225
vex2,1	1048.37	2.32966	0.303054	7.68729	1.50284e-14	2.6348e-13
NAT60_RS07310	50.2781	2.3271	0.341653	6.8113	9.67211e-12	4.78845e-11
NAT60_RS00555	291.205	2.3158	0.202354	11.4443	2.51096e-30	5.27301e-29
efp,1	5755.05	0.471136	0.318423	1.47959	0.138982	0.205887
efp,2	5755.05	0.221919	0.284902	0.77893	0.436021	0.538046
efp,3	5755.05	-0.249217	0.318418	-0.782673	0.433819	0.569779
NAT60_RS03520,1	1978.78	2.31544	0.149376	15.5007	3.4323e-54	2.18637e-52
NAT60_RS06180	79.7239	2.31393	0.275145	8.40984	4.10585e-17	4.43292e-16
NAT60_RS07575	3883.85	2.31333	0.303747	7.61598	2.61704e-14	2.30469e-13
NAT60_RS10115	1270.18	2.30056	0.164439	13.9904	1.78529e-44	9.2208e-43
eloR,4	4054.28	0.0652232	0.10946	0.595866	0.551265	0.630441
eloR,5	4054.28	-0.0945695	0.110021	-0.859561	0.390031	0.483365
NAT60_RS02530,1	19773.6	2.29746	0.55713	4.12373	3.72785e-05	0.000140511
NAT60_RS00575	5.37725	2.29241	0.839903	2.72938	0.00634541	0.0110842
endA,2	3328.2	0.40637	0.198014	2.05223	0.0401478	0.0688093
endA,3	3328.2	0.156873	0.197848	0.792897	0.427838	0.508773
endA,4	3328.2	-0.127539	0.197813	-0.644746	0.519092	0.644564
endA,5	3328.2	-0.284412	0.21654	-1.31344	0.189035	0.248792
NAT60_RS00950,1	5293.15	2.28897	0.238146	9.61163	7.14071e-22	2.27432e-20
eno,1	131036	0.120133	0.205553	0.584437	0.558927	0.676018
eno,2	131036	0.00430538	0.183854	0.0234175	0.981317	0.989081
eno,3	131036	-0.115827	0.205552	-0.563496	0.573097	0.657406
NAT60_RS02295	13.2688	2.28417	0.636456	3.58889	0.000332089	0.00143256
NAT60_RS01370,1	43.1379	2.28341	0.371186	6.15165	7.66825e-10	4.2848e-09
NAT60_RS00560,1	157.598	2.27996	0.267395	8.52654	1.50787e-17	1.1256e-16
NAT60_RS09690	644.238	2.26361	0.34233	6.61236	3.78248e-11	3.90233e-10
era,2	4662.18	-0.0546892	0.109392	-0.499937	0.617119	0.724653
era,3	4662.18	-0.238577	0.10911	-2.18658	0.0287732	0.0527187
NAT60_RS03875,1	303.845	2.2613	0.15747	14.3602	9.19308e-47	4.18285e-45
thiD,1	10593.7	2.2492	0.157758	14.2573	4.03882e-46	1.79493e-44
NAT60_RS09250	15.9647	2.24833	0.508339	4.42289	9.73904e-06	3.34736e-05
ezrA,2	15544.6	0.352793	0.200625	1.75847	0.0786681	0.13304
ezrA,3	15544.6	0.265446	0.224259	1.18366	0.236549	0.313122
ezrA,4	15544.6	0.0873469	0.224248	0.389511	0.696898	0.761013
ezrA,5	15544.6	-0.452756	0.224354	-2.01805	0.0435862	0.0757899
fabD	10096.2	1.14233	0.603947	1.89144	0.0585662	0.098782
fabD,1	10096.2	-0.266829	0.603994	-0.441775	0.658652	0.729672
fabD,2	10096.2	-1.10096	0.604112	-1.82245	0.0683874	0.103968
NAT60_RS04460	9459.81	2.248	0.320726	7.00909	2.39868e-12	1.25242e-11
fabD,4	10096.2	-1.40916	0.661593	-2.12994	0.0331763	0.0513627
recF	2703.44	2.24693	0.346508	6.48449	8.90345e-11	5.36735e-10
fabF	18549.4	0.499498	0.55995	0.892041	0.372371	0.466484
fabF,1	18549.4	-0.524902	0.55997	-0.937375	0.348566	0.429194
fabF,2	18549.4	-1.0244	0.6134	-1.67003	0.0949126	0.13386
fabF,3	18549.4	-1.19025	0.560048	-2.12526	0.0335647	0.0558243
NAT60_RS02820,1	200.187	2.24432	0.166561	13.4745	2.21039e-41	7.28284e-40
NAT60_RS02745,1	134.662	2.23849	0.407422	5.49428	3.9231e-08	2.951e-07
fabG	8803.16	0.746939	0.603167	1.23836	0.215582	0.294901
fabG,1	8803.16	-0.428506	0.603212	-0.710374	0.477472	0.561508
fabG,2	8803.16	-1.17545	0.660746	-1.77897	0.0752451	0.108605
fabG,3	8803.16	-1.24092	0.60337	-2.05666	0.0397194	0.0648749
NAT60_RS08500,1	1923.48	2.23754	0.161893	13.8211	1.90161e-43	7.26796e-42
NAT60_RS02415,1	77.8587	2.2375	0.266023	8.41091	4.06839e-17	4.11359e-16
fabK	8085.42	1.15454	0.579731	1.99151	0.0464244	0.0802868
fabK,1	8085.42	-0.427373	0.579804	-0.737099	0.461062	0.546243
fabK,2	8085.42	-1.11044	0.579982	-1.91462	0.0555412	0.0865736
cbpD,1	455.124	2.23516	0.275364	8.11713	4.77353e-16	4.65419e-15
tyrS	11890	2.22903	0.225073	9.90357	4.01664e-23	7.17365e-22
NAT60_RS07390	780.453	2.22864	0.193242	11.5329	9.00635e-31	1.7385e-29
fabZ	4705.14	0.203336	0.510279	0.398479	0.690277	0.761818
fabZ,1	4705.14	-0.627696	0.51035	-1.22993	0.218722	0.294351
fabZ,2	4705.14	-0.831032	0.559018	-1.48659	0.137122	0.186772
fabZ,3	4705.14	-0.986121	0.510636	-1.93116	0.0534628	0.0836752
NAT60_RS01065,1	6693.04	2.22775	0.290503	7.6686	1.73881e-14	1.56003e-13
NAT60_RS03685	992.584	2.22305	0.113706	19.5508	4.06129e-85	4.8507e-83
ffh	6448.9	0.366215	0.209737	1.74607	0.0807994	0.115835
ffh,1	6448.9	0.13966	0.19165	0.728723	0.466171	0.601715
ffh,2	6448.9	-0.197113	0.191366	-1.03003	0.302995	0.382952
ffh,3	6448.9	-0.226555	0.191496	-1.18308	0.236776	0.303677
NAT60_RS02190	15.6502	2.22279	0.627944	3.53979	0.00040044	0.000858856
ffs	2.6662	0.299302	1.24217	0.24095	0.809594	0.85477
ffs,1	2.6662	-0.133789	1.06202	-0.125976	0.899751	0.932443
ffs,2	2.6662	-0.685695	1.15652	-0.592893	0.553252	0.67128
ffs,3	2.6662	-0.819483	1.05872	-0.774029	0.438914	0.540441
ffs,4	2.6662	-0.984996	1.24498	-0.791173	0.428843	0.501235
ffs,5	2.6662	-1.11879	1.1547	-0.968896	0.332597	0.414607
rpsF	7008.8	2.22108	0.414477	5.35875	8.37997e-08	3.51959e-07
NAT60_RS01565	401.531	2.22003	0.230627	9.62603	6.20798e-22	1.00538e-20
fmt,2	1821.5	0.400005	0.186543	2.14431	0.0320082	0.0622255
fmt,3	1821.5	0.0167212	0.226822	0.0737194	0.941234	0.95371
fmt,4	1821.5	-0.366743	0.207644	-1.76621	0.0773609	0.149179
fmt,5	1821.5	-0.383464	0.2075	-1.84802	0.0646001	0.0986817
NAT60_RS07775	10582	2.21232	0.267771	8.26199	1.43262e-16	1.4879e-15
rplU	18139	2.20821	0.176401	12.5181	5.94289e-36	2.27137e-34
NAT60_RS04465,1	4806.84	2.20675	0.275131	8.02074	1.05111e-15	4.78253e-14
fni,3	3593.06	0.218105	0.116802	1.86731	0.0618583	0.124827
fni,4	3593.06	0.11677	0.116591	1.00154	0.316567	0.393342
fni,5	3593.06	0.101336	0.127658	0.793805	0.427309	0.500418
folE	1177.33	-0.0676408	0.115236	-0.586975	0.55722	0.636067
folE,1	1177.33	-0.0794202	0.125095	-0.634877	0.525509	0.594229
folE,2	1177.33	-0.147061	0.115542	-1.27279	0.203093	0.320488
NAT60_RS07775,1	10582	2.20656	0.239553	9.21116	3.22632e-20	1.121e-18
NAT60_RS02875	134.474	2.20586	0.229852	9.59684	8.24316e-22	8.56124e-21
NAT60_RS01990	305.34	2.20294	0.247525	8.89987	5.59101e-19	6.98328e-18
folK	2938.75	-0.0163884	0.165	-0.0993237	0.920881	0.939978
folK,1	2938.75	-0.198983	0.180376	-1.10316	0.269959	0.338068
folK,2	2938.75	-0.215371	0.165002	-1.30526	0.191804	0.304939
folK,3	2938.75	-0.328633	0.164602	-1.99653	0.0458764	0.079411
lpdA,1	3440.67	2.19632	0.143572	15.2977	7.9171e-53	4.32274e-51
folP	2179.76	0.223315	0.239575	0.932129	0.35127	0.429205
folP,1	2179.76	-0.386816	0.238718	-1.62039	0.105149	0.163366
folP,2	2179.76	-0.456302	0.239241	-1.90729	0.0564827	0.116063
NAT60_RS04525	12927.5	2.18252	0.150748	14.4779	1.67129e-47	1.03027e-45
NAT60_RS08505	1960.54	2.17953	0.134826	16.1655	8.83437e-59	5.82154e-57
NAT60_RS01375	548.979	2.17613	0.230071	9.45853	3.12309e-21	3.09235e-20
NAT60_RS00260	67.0954	2.17597	0.393117	5.53518	3.10902e-08	1.37531e-07
NAT60_RS01375,1	548.979	2.17151	0.209699	10.3553	3.9575e-25	6.69274e-24
NAT60_RS01735	1129.88	2.17135	0.419289	5.17864	2.23508e-07	7.31376e-07
frr,4	7739.52	0.100748	0.145082	0.694421	0.487418	0.619731
frr,5	7739.52	-0.289138	0.158892	-1.81972	0.0688023	0.100291
ftsA	23374.3	0.215049	0.191199	1.12474	0.2607	0.331249
ftsA,1	23374.3	-0.122355	0.191189	-0.63997	0.522192	0.647572
ftsA,2	23374.3	-0.238513	0.191157	-1.24773	0.212128	0.290593
ftsA,3	23374.3	-0.337404	0.209414	-1.61118	0.10714	0.149777
ftsA,4	23374.3	-0.360869	0.171009	-2.11024	0.0348381	0.0667759
NAT60_RS04285,1	425.246	2.16648	0.214378	10.1059	5.20281e-24	2.0291e-22
NAT60_RS05120	251.915	2.16542	0.211825	10.2227	1.56932e-24	6.66436e-23
NAT60_RS00355	1750.27	2.16463	0.282123	7.67264	1.68493e-14	2.92719e-13
ftsE,4	5743.31	-0.107615	0.0714812	-1.5055	0.132196	0.190949
NAT60_RS02880	217.465	2.16012	0.207816	10.3944	2.63032e-25	3.46658e-24
NAT60_RS02280	32.2691	2.15834	0.672947	3.2073	0.00133989	0.00489584
ftsH,1	36954	0.51113	0.247594	2.06439	0.0389809	0.0856235
ftsH,2	36954	0.32485	0.221454	1.46689	0.142405	0.217535
ftsH,3	36954	-0.18628	0.247597	-0.752352	0.45184	0.54443
NAT60_RS00515,1	123.228	2.15762	0.291654	7.39788	1.38376e-13	1.12526e-12
NAT60_RS02275,1	11.5326	2.15465	0.8297	2.5969	0.0094069	0.0175896
ftsL,1	633.943	0.296021	0.155381	1.90514	0.0567623	0.101187
ftsL,2	633.943	0.275531	0.173072	1.592	0.111384	0.199677
ftsL,3	633.943	0.0204906	0.173312	0.11823	0.905886	0.935755
ftsL,4	633.943	-0.178026	0.173291	-1.02732	0.30427	0.384055
ftsL,5	633.943	-0.198516	0.189316	-1.0486	0.294364	0.364568
NAT60_RS04560	366.263	2.14559	0.383376	5.59658	2.18619e-08	7.94261e-08
NAT60_RS06290	14825.8	2.14035	0.175349	12.2062	2.87885e-34	9.65171e-33
NAT60_RS00265	263.645	2.13419	0.361098	5.91029	3.41509e-09	4.94412e-08
ftsX,3	11258.9	0.176543	0.0989625	1.78394	0.0744331	0.121057
ftsX,4	11258.9	0.162307	0.0989081	1.64099	0.1008	0.151319
ftsX,5	11258.9	-0.0142364	0.108263	-0.131498	0.895381	0.915502
NAT60_RS05755	6.73889	2.13199	0.829782	2.56933	0.0101894	0.0171559
ftsY,2	3936.46	0.224505	0.114753	1.95642	0.0504154	0.0755638
ftsY,3	3936.46	0.178652	0.104791	1.70483	0.0882259	0.134988
ftsY,4	3936.46	0.109702	0.10473	1.04748	0.294877	0.369209
ftsY,5	3936.46	-0.0458533	0.105123	-0.436189	0.6627	0.739598
ftsZ	32619.9	0.12032	0.201011	0.598576	0.549456	0.61512
ftsZ,1	32619.9	0.0548292	0.183526	0.298754	0.765128	0.834358
ftsZ,2	32619.9	-0.0654912	0.183509	-0.356883	0.72118	0.781278
ftsZ,3	32619.9	-0.10609	0.183493	-0.57817	0.563149	0.642956
ftsZ,4	32619.9	-0.171581	0.164153	-1.04526	0.295905	0.393784
ftsZ,5	32619.9	-0.226411	0.18351	-1.23378	0.217286	0.296628
fusA,1	69813.3	0.288047	0.200369	1.43758	0.150552	0.218787
fusA,2	69813.3	-0.100908	0.179231	-0.563008	0.573429	0.663331
fusA,3	69813.3	-0.388956	0.200374	-1.94114	0.0522408	0.108868
NAT60_RS02245	177.577	2.12701	0.454018	4.68487	2.80144e-06	2.08309e-05
NAT60_RS02265,1	5.75014	2.12588	0.822614	2.5843	0.00975764	0.0181746
NAT60_RS02825,1	77.5073	2.12547	0.244287	8.70068	3.29893e-18	3.58196e-17
NAT60_RS00555,1	291.205	2.12293	0.220442	9.63033	5.95405e-22	6.25175e-21
galE,3	14240.2	-0.20706	0.138554	-1.49443	0.135062	0.184492
NAT60_RS06280	2221.22	2.12217	0.210499	10.0816	6.66247e-24	3.10536e-22
NAT60_RS08510	1866.5	2.12078	0.110222	19.2411	1.67637e-82	2.46427e-80
NAT60_RS01730	208.638	2.12033	0.523277	4.05201	5.07797e-05	0.000123776
NAT60_RS02255	144.262	2.11904	0.502577	4.21634	2.48294e-05	7.40233e-05
galR,2	1045.88	0.781859	0.346718	2.25503	0.0241313	0.0575717
NAT60_RS02995	26.6671	2.11712	0.575	3.68195	0.000231456	0.000588182
rpsP	1747.54	2.10878	0.626799	3.36437	0.000767186	0.00176638
NAT60_RS02420	9502.5	2.10248	0.398811	5.27187	1.35043e-07	4.55144e-07
pth	542.675	2.09853	0.36382	5.76803	8.02023e-09	3.88017e-08
NAT60_RS00810	2609.72	2.09826	0.295507	7.10054	1.24266e-12	1.77219e-11
NAT60_RS03330	2051.99	2.09388	0.361553	5.79135	6.98232e-09	5.33729e-08
tsf	22383.2	2.09184	0.30049	6.96143	3.36838e-12	2.32381e-11
NAT60_RS01360	989.416	2.08865	0.132905	15.7153	1.18842e-55	7.57023e-54
NAT60_RS08430	615.852	2.08507	0.154944	13.4569	2.80578e-41	9.57473e-40
grpE,1	8282.98	2.08471	0.329857	6.32005	2.61486e-10	4.80481e-09
galU,2	10437.6	0.0108366	0.147472	0.0734823	0.941422	0.956437
galU,3	10437.6	-0.214663	0.131948	-1.62687	0.103764	0.168137
galU,4	10437.6	-0.225499	0.147406	-1.52978	0.126072	0.183351
amaP,1	7962.82	2.08397	0.243934	8.54314	1.3062e-17	9.78878e-17
NAT60_RS00165	11.0731	2.08378	0.644612	3.23261	0.00122665	0.00320641
gap,2	221664	0.0631024	0.100354	0.628798	0.529482	0.623438
NAT60_RS05635,1	218.914	2.07972	0.29847	6.96794	3.21617e-12	2.2029e-11
ychF	4432.68	2.06883	0.230556	8.97324	2.87911e-19	3.74284e-18
NAT60_RS09025	6155.04	2.06718	0.300706	6.87441	6.22466e-12	6.99725e-11
NAT60_RS08655	2152.53	2.06375	0.198596	10.3917	2.70424e-25	5.43979e-24
NAT60_RS05200	149.742	2.06146	0.251128	8.20879	2.2342e-16	2.24714e-15
gatA,3	7284.65	-0.0927069	0.142544	-0.650374	0.515451	0.640876
NAT60_RS06360	278.866	2.05931	0.216075	9.53053	1.56489e-21	4.74684e-20
guaA	16606	2.05478	0.328443	6.25613	3.94645e-10	2.19873e-09
rpsB	29038.5	2.04965	0.300645	6.81752	9.26225e-12	6.16731e-11
gatB,3	10327	0.0532948	0.117693	0.452831	0.650671	0.748604
xerS,1	565.566	2.04688	0.115328	17.7484	1.77395e-70	1.88334e-68
NAT60_RS07945	4023.03	2.04491	0.570877	3.58205	0.000340908	0.000846072
NAT60_RS04290,1	1261.28	2.04187	0.197698	10.3283	5.25031e-25	6.87215e-24
cibA	5.3169	2.03702	0.916991	2.22142	0.0263227	0.0492199
gatC,2	601.502	0.395572	0.261543	1.51245	0.130418	0.202313
gatC,3	601.502	-0.443372	0.290688	-1.52525	0.127197	0.222595
NAT60_RS03675	496.193	2.03434	0.143686	14.1582	1.66112e-45	7.21454e-44
NAT60_RS00550	108899	2.03351	0.355701	5.7169	1.08488e-08	4.06511e-08
nrdD	12817.1	2.02742	0.420611	4.82017	1.43434e-06	4.33021e-06
gdhA,3	20656.2	-0.17636	0.242468	-0.727352	0.46701	0.601791
NAT60_RS04800,1	3342.25	2.02342	0.256028	7.90311	2.72033e-15	2.39564e-14
NAT60_RS08350	8887.76	2.02234	0.373312	5.41729	6.051e-08	2.58113e-07
NAT60_RS02250	241.701	2.02137	0.415758	4.86189	1.16271e-06	9.78829e-06
glgA,2	1325.2	0.0135454	0.291632	0.0464468	0.962954	0.97946
glgA,3	1325.2	-0.472963	0.261582	-1.80809	0.0705923	0.121533
glgA,4	1325.2	-0.486509	0.292071	-1.66572	0.0957686	0.139599
NAT60_RS00400	336.411	2.0189	0.403405	5.00465	5.59625e-07	1.75318e-06
glgB	967.041	0.824664	0.432454	1.90694	0.0565287	0.0840018
glgB,1	967.041	0.308281	0.394421	0.781603	0.434448	0.519214
glgB,2	967.041	0.060108	0.39573	0.151891	0.879273	0.920156
glgB,3	967.041	-0.456274	0.353771	-1.28974	0.197139	0.287144
glgB,4	967.041	-0.516382	0.395244	-1.30649	0.191386	0.267352
glgB,5	967.041	-0.764556	0.394909	-1.93603	0.0528641	0.082942
NAT60_RS00300,1	24.1762	2.01733	0.523813	3.85124	0.000117521	0.000440356
NAT60_RS01025	1262.86	2.01348	0.168464	11.952	6.34023e-33	1.89315e-31
glgD,2	817.531	0.244506	0.24654	0.991749	0.32132	0.40186
glgD,3	817.531	-0.293527	0.221985	-1.32228	0.186074	0.273393
NAT60_RS02180	88.0661	2.01198	0.453657	4.43503	9.206e-06	2.48835e-05
NAT60_RS06370	20.9629	2.01043	0.44576	4.51012	6.47923e-06	2.87281e-05
NAT60_RS09180	205.885	2.00863	0.288314	6.96682	3.24182e-12	1.66089e-11
NAT60_RS05645	403.072	2.00794	0.30543	6.57415	4.89328e-11	3.06592e-10
glgP,2	23174.6	0.236961	0.345961	0.684935	0.493385	0.563911
glgP,3	23174.6	0.135057	0.282571	0.477957	0.632681	0.720103
glgP,4	23174.6	-0.730961	0.315868	-2.31413	0.0206605	0.0508136
NAT60_RS01925	54.9207	2.00747	0.279174	7.19074	6.44408e-13	3.45917e-12
glmM	10626	0.225225	0.302028	0.745708	0.455844	0.530199
glmM,1	10626	0.106086	0.275782	0.384673	0.700479	0.782816
glmM,2	10626	-0.119139	0.275732	-0.432082	0.665682	0.733632
glmM,3	10626	-0.341643	0.275675	-1.2393	0.215236	0.290273
glmM,4	10626	-0.460782	0.24664	-1.86823	0.0617294	0.108623
glmM,5	10626	-0.566868	0.275725	-2.05592	0.0397905	0.0699536
NAT60_RS00860	189.044	2.00066	0.304948	6.56068	5.35625e-11	2.50878e-10
glmS,1	21431	0.586322	0.305704	1.91794	0.055119	0.0936288
glmS,2	21431	-0.10714	0.273474	-0.391774	0.695225	0.774679
glmS,3	21431	-0.693462	0.305717	-2.26832	0.02331	0.0559616
NAT60_RS02460	374.595	1.99841	0.380946	5.24592	1.55508e-07	5.15623e-07
purK	255.818	1.9979	0.204031	9.79217	1.21658e-22	1.73498e-21
glmU	6443.66	0.384106	0.186538	2.05913	0.0394818	0.0602152
glmU,1	6443.66	0.213236	0.1705	1.25065	0.211063	0.329166
glmU,2	6443.66	-0.17087	0.170302	-1.00334	0.315698	0.392517
nagA	47218.1	1.99778	0.304827	6.55379	5.60943e-11	2.61622e-10
ssbA	11116.4	1.98801	0.282498	7.03725	1.96076e-12	1.37758e-11
arcC	1846.91	1.98736	0.258505	7.68789	1.49581e-14	9.13257e-14
NAT60_RS04565	29.3199	1.98719	0.508941	3.90457	9.43943e-05	0.000220793
NAT60_RS00115	762.073	1.98653	0.659654	3.01146	0.00259992	0.00488626
glnA,3	41028.1	0.235424	0.546471	0.430807	0.666609	0.719712
glnA,4	41028.1	-0.141507	0.498868	-0.283656	0.776674	0.84092
glnA,5	41028.1	-0.37693	0.498862	-0.755579	0.449901	0.531373
NAT60_RS00355,1	1750.27	1.98076	0.314893	6.29027	3.16907e-10	1.82963e-09
cvfB	7707.31	1.97439	0.1937	10.1931	2.12954e-24	8.84684e-23
glnR,2	9187.09	1.02622	0.506818	2.02483	0.0428848	0.0798761
glnR,3	9187.09	-0.154512	0.62055	-0.248991	0.803368	0.83573
glnR,4	9187.09	-0.26325	0.566515	-0.464684	0.642158	0.711514
glnR,5	9187.09	-0.417762	0.566517	-0.737422	0.460866	0.59669
NAT60_RS08785	17676.5	1.97071	0.508241	3.87752	0.000105527	0.000245929
NAT60_RS05120,1	251.915	1.97007	0.220353	8.94048	3.87498e-19	4.98554e-18
glpK,2	510.246	-0.0718709	0.202466	-0.354978	0.722606	0.767594
NAT60_RS00395	305.089	1.96151	0.368675	5.32042	1.03526e-07	3.53284e-07
NAT60_RS05215	17678.9	1.95816	0.346328	5.65407	1.56694e-08	5.76959e-08
dltD	11475.7	1.9533	0.182784	10.6864	1.17914e-26	1.7201e-25
NAT60_RS06180,1	79.7239	1.95063	0.241283	8.08442	6.24608e-16	1.20568e-14
glpO,1	654.522	0.448919	0.222583	2.01687	0.0437095	0.0759353
glpO,2	654.522	0.0875777	0.242321	0.361411	0.717792	0.763753
glpO,3	654.522	-0.397207	0.2019	-1.96734	0.049144	0.0895273
rplM	14843.2	1.95008	0.301334	6.4715	9.70335e-11	5.83116e-10
NAT60_RS07315	47.0508	1.9482	0.31766	6.13297	8.62552e-10	3.58334e-09
raiA	7208.45	1.94697	0.351847	5.53358	3.13765e-08	3.54796e-07
NAT60_RS09565,1	11748.2	1.94686	0.316271	6.15568	7.47561e-10	1.25315e-08
rpmA	8415.63	1.94345	0.153427	12.667	9.01213e-37	3.74395e-35
gltX,3	15572.9	-0.720982	0.349215	-2.06458	0.0389628	0.0856235
dnaJ,1	4988.2	1.94247	0.323286	6.0085	1.87244e-09	2.86258e-08
ugpC	3354.59	1.94101	0.215442	9.00943	2.07138e-19	2.71124e-18
NAT60_RS06660	5233.07	1.94036	0.101065	19.1991	3.76474e-82	3.59721e-79
NAT60_RS06840	157.85	1.93912	0.366981	5.28399	1.26403e-07	4.27534e-07
glyQ,2	4118.78	0.632458	0.287029	2.20346	0.0275621	0.0507414
glyQ,3	4118.78	0.431215	0.28683	1.50338	0.13274	0.230187
glyQ,4	4118.78	-0.0463555	0.287175	-0.161419	0.871763	0.907374
NAT60_RS00120	1893.87	1.93648	0.709881	2.72789	0.00637401	0.011124
NAT60_RS02260	139.278	1.93447	0.418834	4.61871	3.86125e-06	1.30138e-05
NAT60_RS01540	10041.5	1.93428	0.366727	5.27445	1.33156e-07	5.42561e-07
glyS,2	11160.7	0.647585	0.319693	2.02565	0.0428012	0.0920266
glyS,3	11160.7	0.273054	0.319746	0.853971	0.393121	0.486879
glyS,4	11160.7	0.016545	0.319752	0.0517434	0.958733	0.977141
glyS,5	11160.7	-0.256509	0.350229	-0.732403	0.463923	0.536981
rpsI	12294.2	1.93114	0.2296	8.41091	4.06825e-17	4.41729e-16
gmk,1	3590.88	0.21571	0.136626	1.57884	0.114374	0.174994
gmk,2	3590.88	0.0266069	0.12253	0.217145	0.828095	0.877119
gmk,3	3590.88	-0.189103	0.136711	-1.38323	0.166594	0.27257
rplK	17003.9	1.9304	0.338168	5.7084	1.14046e-08	5.40798e-08
NAT60_RS07790	749.066	1.92856	0.287713	6.70308	2.0407e-11	9.79845e-11
NAT60_RS02565	525.111	1.92519	0.559914	3.43836	0.000585244	0.00138416
gndA,2	35016.5	-0.0737735	0.116824	-0.631495	0.527717	0.621929
gndA,3	35016.5	-0.299732	0.143098	-2.0946	0.0362066	0.0557092
NAT60_RS02250,1	241.701	1.91689	0.413407	4.6368	3.53844e-06	1.20106e-05
gor	37423.1	0.378517	0.242137	1.56323	0.117998	0.163639
NAT60_RS01550	2100.05	1.91362	0.288625	6.63012	3.35421e-11	3.50267e-10
NAT60_RS03400	1196.17	1.91293	0.26399	7.24621	4.28585e-13	5.64845e-12
NAT60_RS03595	1585.54	1.91248	0.280973	6.80663	9.99119e-12	4.93364e-11
NAT60_RS00810,1	2609.72	1.91211	0.330024	5.79387	6.8783e-09	3.58159e-08
kphA	2020.29	1.91122	0.607876	3.1441	0.00166598	0.00364683
gpsB,2	3745.84	-0.0205789	0.125785	-0.163604	0.870043	0.900713
gpsB,3	3745.84	-0.245473	0.125541	-1.95532	0.0505448	0.0838475
NAT60_RS02260,1	139.278	1.9097	0.421138	4.5346	5.77117e-06	4.01151e-05
NAT60_RS05660,1	2389.46	1.90267	0.181404	10.4886	9.74773e-26	1.67819e-24
greA,1	4450.5	0.393231	0.257001	1.53008	0.125998	0.197849
greA,2	4450.5	0.281597	0.287259	0.98029	0.326943	0.419885
greA,3	4450.5	0.111633	0.287221	0.388668	0.697522	0.780424
NAT60_RS10175	1061.94	1.89528	0.226252	8.37686	5.43592e-17	3.98009e-16
NAT60_RS02255,1	144.262	1.89231	0.50234	3.76699	0.000165227	0.000783495
NAT60_RS07790,1	749.066	1.89022	0.26411	7.15694	8.24972e-13	2.31842e-11
NAT60_RS02835,1	247.561	1.88801	0.197051	9.58136	9.5772e-22	1.29802e-20
groES,3	1933.77	0.421567	0.207957	2.02718	0.042644	0.0919782
groES,4	1933.77	0.344664	0.208398	1.65387	0.0981532	0.153873
groES,5	1933.77	-0.32093	0.20729	-1.54822	0.121569	0.171833
rpsT	4351.06	1.88349	0.475478	3.96126	7.4556e-05	0.000207088
NAT60_RS00855	231.457	1.88058	0.301083	6.24606	4.20947e-10	1.81178e-09
recF,1	2703.44	1.87615	0.309816	6.05569	1.39816e-09	1.29703e-08
hemH,1	1418.47	1.87473	0.26016	7.20607	5.75905e-13	8.59809e-12
groL,4	29480.3	-0.0894958	0.173102	-0.517013	0.605147	0.686312
NAT60_RS00110	2022.28	1.87417	0.605217	3.09669	0.00195696	0.00374724
NAT60_RS02270	31.2429	1.87389	0.558181	3.35713	0.00078756	0.00311062
NAT60_RS01545	3540.84	1.86522	0.421305	4.42726	9.54397e-06	3.0047e-05
NAT60_RS01745,1	1810.56	1.86349	0.423719	4.39795	1.0928e-05	3.73586e-05
grpE,3	8282.98	0.367011	0.294526	1.24611	0.212725	0.304797
NAT60_RS00730	65.1729	1.86113	0.31876	5.83865	5.26254e-09	4.07154e-08
NAT60_RS08890,1	249.93	1.85682	0.489426	3.79388	0.000148313	0.000501715
rpsR	5801.78	1.85563	0.366859	5.05815	4.23348e-07	1.62128e-06
gtfA,2	1848.27	-0.515591	0.377377	-1.36625	0.171861	0.230636
NAT60_RS05085	8993.09	1.85104	0.32091	5.76811	8.01634e-09	3.88017e-08
guaA,1	16606	0.509682	0.328233	1.5528	0.12047	0.182568
guaA,2	16606	0.196261	0.293614	0.668433	0.503857	0.600668
guaA,3	16606	-0.313421	0.328233	-0.954872	0.339642	0.476546
NAT60_RS10255,1	1812.48	1.85085	0.244731	7.56277	3.9457e-14	6.03219e-13
NAT60_RS02830,1	116.003	1.85037	0.276396	6.69465	2.16196e-11	1.40527e-10
NAT60_RS00345	239.036	1.84989	0.338415	5.46633	4.59461e-08	3.01728e-07
NAT60_RS07395	1452.51	1.8472	0.238362	7.74957	9.22047e-15	5.73951e-14
NAT60_RS03400,1	1196.17	1.84389	0.236857	7.78483	6.98088e-15	1.25853e-13
guaB,3	12150	-0.0676886	0.113906	-0.594248	0.552346	0.638943
purE	90.1471	1.84376	0.431953	4.26842	1.96859e-05	6.55398e-05
NAT60_RS07670	299.317	1.84322	0.293881	6.27199	3.56472e-10	1.54122e-09
gyrA	14455.4	0.139037	0.213341	0.651713	0.514586	0.594384
gyrA,1	14455.4	0.0370209	0.213353	0.17352	0.862243	0.906959
gyrA,2	14455.4	-0.102016	0.233669	-0.436583	0.662414	0.715587
NAT60_RS02245,1	177.577	1.84141	0.44942	4.09731	4.17981e-05	0.000120107
comC	16.3717	1.83926	0.633869	2.90163	0.00371221	0.00860927
NAT60_RS01950	93.0608	1.83898	0.427161	4.30511	1.669e-05	4.36314e-05
NAT60_RS02285,1	53.8029	1.8382	0.499455	3.68042	0.000232854	0.000590948
NAT60_RS01970,1	971.833	1.83236	0.389614	4.70301	2.5635e-06	1.95954e-05
dltC	1620.46	1.82969	0.201297	9.0895	9.94951e-20	8.64251e-19
gyrB,4	12651.7	-0.0183058	0.0699337	-0.261759	0.793507	0.845257
gyrB,5	12651.7	-0.0853856	0.0696847	-1.22531	0.220458	0.28679
NAT60_RS07220	55.7172	1.82509	0.276577	6.59883	4.14425e-11	4.23511e-10
hemH,3	1418.47	0.249969	0.292262	0.85529	0.39239	0.475798
NAT60_RS03680,1	129.314	1.82294	0.1772	10.2875	8.02216e-25	1.32158e-23
gltX,1	15572.9	1.82216	0.349269	5.21705	1.81792e-07	1.09591e-06
hemW	8573.14	0.16484	0.113618	1.45084	0.146826	0.201283
hemW,1	8573.14	-0.00589606	0.113629	-0.0518888	0.958617	0.972872
hemW,2	8573.14	-0.170736	0.124345	-1.37308	0.169726	0.226846
NAT60_RS09605	405.634	1.8208	0.229601	7.93027	2.18672e-15	4.0571e-14
NAT60_RS01380	120.066	1.819	0.276646	6.57518	4.85952e-11	2.28732e-10
NAT60_RS00900	129.867	1.81252	0.363326	4.98869	6.07906e-07	2.50368e-06
NAT60_RS02360	193.955	1.8113	0.348075	5.20375	1.95308e-07	1.17001e-06
NAT60_RS01965,1	358.01	1.81	0.262436	6.89693	5.3137e-12	3.57552e-11
hflX,2	3798.33	-0.152638	0.181487	-0.841041	0.400325	0.4942
hflX,3	3798.33	-0.184162	0.181751	-1.01327	0.310932	0.445755
hflX,4	3798.33	-0.3368	0.162644	-2.07078	0.0383792	0.0724731
NAT60_RS01360,1	989.416	1.8094	0.144772	12.4983	7.62731e-36	1.94344e-34
nrdG,1	1194.3	1.80462	0.434774	4.15071	3.31449e-05	0.000105391
hisS,1	4472.42	0.0791242	0.12921	0.61237	0.540293	0.626137
hisS,2	4472.42	-0.206354	0.115886	-1.78066	0.0749675	0.127681
hisS,3	4472.42	-0.285478	0.129382	-2.20648	0.0273507	0.064303
NAT60_RS00850	214.694	1.80396	0.370891	4.86384	1.15127e-06	3.5089e-06
NAT60_RS10180	308.114	1.80377	0.286686	6.29179	3.13825e-10	1.3661e-09
NAT60_RS01030	1355.53	1.79901	0.155311	11.5833	5.00885e-31	1.34816e-29
NAT60_RS00625	187.211	1.79465	0.411209	4.36432	1.27519e-05	3.39874e-05
NAT60_RS03655	440.032	1.79402	0.186218	9.63399	5.74546e-22	9.38425e-21
hk06,3	2691.79	0.0404859	0.0831177	0.487092	0.626193	0.714848
rplA	24793.6	1.794	0.246505	7.27774	3.3946e-13	2.65864e-12
NAT60_RS00940,1	1329.02	1.78778	0.269378	6.63672	3.20745e-11	2.01626e-10
holA	11287.3	0.619538	0.311473	1.98906	0.0466947	0.0989286
holA,1	11287.3	0.458452	0.341151	1.34384	0.179001	0.237714
holA,2	11287.3	0.161086	0.311391	0.517311	0.604939	0.678427
holA,3	11287.3	-0.61199	0.2785	-2.19745	0.0279883	0.0550264
NAT60_RS03165	347.804	1.78509	0.25924	6.88584	5.74483e-12	2.90433e-11
hprK	8611.54	0.517784	0.254425	2.03511	0.0418394	0.0678161
hprK,1	8611.54	-0.136717	0.254345	-0.537525	0.590905	0.701814
hprK,2	8611.54	-0.413054	0.254262	-1.62452	0.104264	0.162123
NAT60_RS01025,1	1262.86	1.78384	0.164031	10.875	1.51634e-27	7.62558e-26
NAT60_RS08320	15764.5	1.7823	0.150842	11.8156	3.24056e-32	9.24284e-31
pfbA	147.344	1.77889	0.238021	7.47369	7.79779e-14	6.50724e-13
hpt,1	5062.44	0.105266	0.264581	0.397859	0.690734	0.761818
hpt,2	5062.44	0.0445043	0.23674	0.187988	0.850886	0.893128
hpt,3	5062.44	-0.0607615	0.264607	-0.229629	0.81838	0.875006
NAT60_RS05715,1	10.7197	1.77341	0.548507	3.23316	0.0012243	0.00362506
rpsA	40263.6	1.77159	0.352357	5.02783	4.96074e-07	1.88469e-06
NAT60_RS01195,1	2809.99	1.77046	0.328068	5.39662	6.79063e-08	4.35466e-07
NAT60_RS09165	25.4441	1.76895	0.486659	3.63488	0.00027811	0.000875565
hrcA,3	9719.55	0.392444	0.291046	1.34839	0.177533	0.263404
pheS	1052.09	1.76859	0.321032	5.50908	3.60709e-08	1.57378e-07
NAT60_RS08330,1	12.9621	1.7666	0.596236	2.96292	0.00304739	0.00807707
pepT	5300.52	1.7656	0.136444	12.9401	2.67423e-38	1.16147e-36
hslO,1	7046.24	0.472971	0.219445	2.1553	0.0311382	0.0607195
hslO,2	7046.24	0.387449	0.245213	1.58005	0.114095	0.167849
hslO,3	7046.24	0.0855217	0.245155	0.348848	0.727203	0.786912
NAT60_RS03575	960.816	1.76193	0.217882	8.08659	6.13591e-16	4.14336e-15
treR	166.294	1.76076	0.419339	4.19891	2.68206e-05	7.9711e-05
NAT60_RS01385,1	442.696	1.75982	0.174545	10.0823	6.61432e-24	1.0112e-22
htpX,1	19117.9	0.481944	0.208429	2.31227	0.0207627	0.0509994
htpX,2	19117.9	-0.189859	0.186393	-1.0186	0.308393	0.405881
NAT60_RS00900,1	129.867	1.75571	0.397985	4.4115	1.02658e-05	2.75145e-05
cvfB,1	7707.31	1.75444	0.173424	10.1165	4.66686e-24	2.22959e-22
NAT60_RS03690	13477.3	1.75426	0.131813	13.3087	2.06007e-40	6.34968e-39
NAT60_RS04550,1	37.4091	1.75274	0.640057	2.73842	0.00617357	0.0183479
iga,1	20878.3	-0.164206	0.220808	-0.743657	0.457084	0.594361
iga,2	20878.3	-0.350204	0.22077	-1.58628	0.112676	0.173229
NAT60_RS03005	28.1921	1.75271	0.448126	3.9112	9.18392e-05	0.00025108
rpsJ	13629.7	1.75137	0.410945	4.26181	2.02777e-05	8.02292e-05
NAT60_RS00820,1	751.029	1.74915	0.292639	5.97717	2.27042e-09	1.82301e-08
NAT60_RS02355	11372.9	1.74873	0.268533	6.51215	7.4082e-11	7.26003e-10
NAT60_RS05220	39394.6	1.74674	0.309776	5.63871	1.71327e-08	6.28416e-08
ileS,3	15244.7	0.385288	0.37075	1.03921	0.298706	0.388054
ileS,4	15244.7	0.233559	0.370747	0.629971	0.528714	0.610866
ileS,5	15244.7	-0.151728	0.406097	-0.373626	0.708682	0.757011
NAT60_RS02395	37.4957	1.74658	0.419414	4.16435	3.12246e-05	7.85134e-05
briC	283.488	1.74442	0.463824	3.76095	0.000169269	0.000569493
NAT60_RS02130,1	191.059	1.73737	0.23905	7.2678	3.65381e-13	2.84997e-12
NAT60_RS00280	437.495	1.7261	0.29443	5.86252	4.55907e-09	2.29878e-08
NAT60_RS02465	182.83	1.72434	0.34085	5.05892	4.2163e-07	1.34289e-06
NAT60_RS00165,1	11.0731	1.72423	0.649017	2.65668	0.00789138	0.016268
queF,1	333.102	1.72228	0.268127	6.42337	1.33286e-10	1.45549e-09
ilvC,1	1299.61	-0.0188183	0.127634	-0.147439	0.882785	0.918847
NAT60_RS02950	711.691	1.72164	0.311379	5.52907	3.21932e-08	1.15641e-07
hrcA,1	9719.55	1.72011	0.325688	5.28147	1.28153e-07	1.35304e-06
NAT60_RS10185	142.496	1.71774	0.342821	5.0106	5.42593e-07	1.70542e-06
NAT60_RS00615	1621.42	1.71325	0.3017	5.67864	1.3577e-08	5.04779e-08
ilvD,1	8866.34	0.436561	0.206512	2.11398	0.0345173	0.0616473
ilvD,2	8866.34	0.247794	0.184816	1.34076	0.179998	0.26603
ilvD,3	8866.34	0.224664	0.226071	0.993775	0.320332	0.391404
ilvD,4	8866.34	-0.188767	0.206502	-0.914115	0.360656	0.498163
ilvD,5	8866.34	-0.41343	0.206441	-2.00266	0.0452142	0.0721871
NAT60_RS06785	1101.81	1.71181	0.229959	7.44398	9.76992e-14	1.43618e-12
ilvN,1	481.347	0.281373	0.149028	1.88806	0.0590185	0.0993695
NAT60_RS04460,1	9459.81	1.71094	0.292943	5.84052	5.20369e-09	7.25857e-08
NAT60_RS05750	7868.6	1.71017	0.174744	9.78672	1.28396e-22	2.19075e-21
NAT60_RS06385	620.839	1.71014	0.225134	7.59609	3.05224e-14	2.65893e-13
NAT60_RS07950	66.2105	1.70598	0.664315	2.56803	0.0102279	0.0189948
NAT60_RS04565,1	29.3199	1.70472	0.488412	3.49034	0.000482413	0.00200411
tig	27140.9	1.70471	0.245992	6.92997	4.20919e-12	2.87277e-11
infA,2	5560.21	-0.666794	0.328261	-2.03129	0.0422255	0.0788017
leuD	391.585	1.7034	0.152512	11.169	5.78476e-29	1.13966e-27
mfd	3542.55	1.7014	0.415283	4.09697	4.18584e-05	0.000120107
galT	101.513	1.70117	0.26589	6.39799	1.57431e-10	9.20033e-10
NAT60_RS01515	334.845	1.7004	0.239739	7.0927	1.31516e-12	9.44839e-12
infB,2	13198	-0.193439	0.11375	-1.70056	0.0890249	0.1263
NAT60_RS01565,1	401.531	1.69996	0.215172	7.90045	2.779e-15	5.05778e-14
NAT60_RS00575,1	5.37725	1.69576	0.694506	2.44167	0.0146195	0.0278821
NAT60_RS02945	827.064	1.69562	0.413993	4.09576	4.20787e-05	0.000120558
NAT60_RS03000	22.1794	1.69545	0.527889	3.21175	0.0013193	0.00291805
infC,1	4795.26	0.740388	0.457773	1.61737	0.105799	0.151902
infC,2	4795.26	0.21924	0.40942	0.535491	0.592311	0.683105
infC,3	4795.26	-0.521147	0.457777	-1.13843	0.254941	0.332554
infC,4	4795.26	-0.830707	0.457574	-1.81546	0.0694531	0.137396
tsf,1	22383.2	1.69236	0.300384	5.63398	1.76097e-08	1.23268e-07
NAT60_RS03605	1133.51	1.69233	0.212072	7.97997	1.46365e-15	1.30703e-14
kphA,1	2020.29	0.944736	0.607303	1.55563	0.119797	0.181879
kphA,2	2020.29	0.769106	0.543327	1.41555	0.156907	0.236004
kphA,3	2020.29	-0.17563	0.607178	-0.289257	0.772385	0.839129
kphA,4	2020.29	-1.14212	0.608001	-1.87848	0.0603158	0.0971867
comC,1	16.3717	1.68755	0.592576	2.84782	0.00440197	0.0111567
NAT60_RS02120	1457.7	1.68666	0.304283	5.54308	2.97201e-08	1.31775e-07
NAT60_RS07300	20.7798	1.68609	0.452049	3.72988	0.000191574	0.000535231
lacA,2	846.214	0.244734	0.139057	1.75996	0.0784153	0.126671
lacA,3	846.214	0.153078	0.150461	1.01739	0.308967	0.379946
lacA,4	846.214	0.12181	0.138641	0.878594	0.379621	0.515972
lacA,5	846.214	-0.031268	0.137746	-0.226998	0.820426	0.862395
NAT60_RS03600	7528.93	1.68374	0.201447	8.35824	6.36588e-17	4.62555e-16
lacB,1	1487.05	0.270534	0.148891	1.81699	0.0692188	0.137079
lacB,2	1487.05	0.228248	0.148042	1.54178	0.123128	0.179616
lacB,3	1487.05	0.144107	0.133288	1.08117	0.279622	0.376308
lacB,4	1487.05	-0.0841413	0.1481	-0.568138	0.569941	0.647537
lacB,5	1487.05	-0.126427	0.148833	-0.849453	0.395629	0.489668
NAT60_RS01485	180.921	1.68366	0.316034	5.32745	9.96014e-08	4.12881e-07
NAT60_RS02360,1	193.955	1.68319	0.315083	5.34206	9.18952e-08	6.33977e-07
lacD,2	2589.5	0.381346	0.16716	2.28132	0.0225293	0.0543604
NAT60_RS01915	94.6091	1.68236	0.208522	8.06804	7.14332e-16	6.50043e-15
lacD,4	2589.5	-0.0348664	0.16726	-0.208457	0.834872	0.879942
lacD,5	2589.5	-0.229533	0.166589	-1.37784	0.168252	0.226588
lacG	293.295	0.18973	0.272033	0.697451	0.485521	0.555587
lacG,1	293.295	-0.020876	0.248002	-0.084177	0.932916	0.954391
lacG,2	293.295	-0.180795	0.25183	-0.717924	0.472804	0.60663
lacG,3	293.295	-0.210606	0.249622	-0.843697	0.398839	0.492683
lacG,4	293.295	-0.370525	0.250224	-1.48077	0.138667	0.191746
lacG,5	293.295	-0.391401	0.225657	-1.73449	0.0828309	0.13934
lanM	136.759	0.499122	0.46757	1.06748	0.285755	0.354596
lanM,1	136.759	0.0501889	0.433465	0.115785	0.907823	0.939788
lanM,2	136.759	-0.448933	0.428304	-1.04816	0.294563	0.369121
NAT60_RS08505,1	1960.54	1.67839	0.146852	11.4292	2.99001e-30	5.65734e-29
NAT60_RS09430	3201.59	1.67498	0.165777	10.1038	5.31525e-24	9.95827e-23
lctO	39300.5	0.751442	0.353281	2.12704	0.0334167	0.0556266
lctO,1	39300.5	0.57828	0.353281	1.63688	0.101655	0.185366
lctO,2	39300.5	0.331989	0.315983	1.05066	0.293417	0.391018
lctO,3	39300.5	-0.173162	0.387003	-0.447444	0.654555	0.707897
lctO,4	39300.5	-0.246291	0.353284	-0.697148	0.48571	0.577953
lctO,5	39300.5	-0.419453	0.353283	-1.1873	0.235109	0.312443
NAT60_RS02995,1	26.6671	1.67209	0.561204	2.97948	0.00288742	0.00974887
NAT60_RS02300,1	7562.61	1.66672	0.166515	10.0095	1.38488e-23	2.08386e-22
NAT60_RS04885	304.881	1.6665	0.203241	8.19962	2.4114e-16	2.25891e-15
lepA,4	12874.1	-0.124925	0.0985679	-1.2674	0.205012	0.282464
lepA,5	12874.1	-0.135645	0.0983466	-1.37925	0.167817	0.226162
lepB	3212.3	0.26115	0.124616	2.09564	0.0361138	0.0690136
lepB,1	3212.3	0.245225	0.139004	1.76415	0.0777062	0.116468
lepB,2	3212.3	0.236533	0.139034	1.70126	0.0888938	0.141328
lepB,3	3212.3	0.0246174	0.138992	0.177114	0.859419	0.906374
lepB,4	3212.3	0.0159253	0.139046	0.114532	0.908816	0.938275
lepB,5	3212.3	-0.220608	0.152064	-1.45075	0.146848	0.198668
mgaSpn	890.363	1.66495	0.429922	3.87269	0.000107641	0.000372647
crcB	1423.53	1.66277	0.281535	5.90609	3.50314e-09	1.78997e-08
NAT60_RS05070	186.229	1.66169	0.475773	3.49262	0.0004783	0.00115353
leuB,4	715.823	-0.0349327	0.130822	-0.267026	0.789449	0.852338
NAT60_RS01200,1	1848.22	1.66103	0.312976	5.30721	1.11315e-07	7.62447e-07
tenA	109.426	1.66093	0.320022	5.19006	2.10231e-07	9.13071e-07
nrdI	967.26	1.65966	0.245293	6.76603	1.32361e-11	8.57428e-11
NAT60_RS05000	3276.56	1.65873	0.185947	8.92042	4.64542e-19	5.87907e-18
NAT60_RS06730,1	16.2254	1.656	0.500243	3.31039	0.000931666	0.00358871
leuD,4	391.585	-0.0185032	0.153995	-0.120155	0.904361	0.937728
leuS	11565.7	0.141368	0.0997071	1.41783	0.156239	0.212736
leuS,1	11565.7	0.104467	0.0997561	1.04722	0.294996	0.427398
leuS,2	11565.7	-0.0369011	0.109162	-0.33804	0.735333	0.77938
NAT60_RS06290,1	14825.8	1.65158	0.174983	9.43853	3.78057e-21	1.11149e-19
NAT60_RS06525,1	187.501	1.65071	0.504442	3.27234	0.0010666	0.00238673
lgt	8134.86	0.389514	0.229199	1.69946	0.0892331	0.130971
lgt,1	8134.86	0.290959	0.229222	1.26934	0.204321	0.321629
lgt,2	8134.86	-0.0985546	0.251063	-0.392549	0.694653	0.744104
nagA,1	47218.1	1.64945	0.278255	5.92783	3.06955e-09	1.63852e-08
NAT60_RS08365	1900.7	1.64809	0.201535	8.17769	2.89336e-16	2.8798e-15
NAT60_RS06280,1	2221.22	1.64707	0.234967	7.00981	2.38637e-12	1.64634e-11
NAT60_RS09310	6436.35	1.64274	0.138936	11.8237	2.944e-32	6.77828e-31
liaF,1	1707.07	-0.0664459	0.141503	-0.469571	0.638662	0.740491
liaF,2	1707.07	-0.0919616	0.139513	-0.65916	0.509793	0.591868
NAT60_RS06740,1	24.3828	1.64261	0.464555	3.53588	0.000406415	0.00133676
rpmF	3338.99	1.63986	0.442708	3.70415	0.000212104	0.000543338
NAT60_RS10170	1481.83	1.63842	0.216255	7.5763	3.55558e-14	2.11673e-13
licA,1	3762.27	0.171588	0.208128	0.824436	0.409692	0.543696
licA,2	3762.27	-0.17591	0.207494	-0.847785	0.396558	0.480242
licA,3	3762.27	-0.442789	0.207769	-2.13116	0.0330763	0.0552043
NAT60_RS07420	388.768	1.636	0.183709	8.9054	5.31942e-19	4.40061e-18
ligA	5953.86	0.361139	0.202613	1.78241	0.0746832	0.116601
ligA,1	5953.86	0.275788	0.181387	1.52043	0.128402	0.200622
ligA,2	5953.86	0.270603	0.221907	1.21945	0.222675	0.286168
ligA,3	5953.86	0.185252	0.202711	0.913872	0.360784	0.498163
ligA,4	5953.86	0.0905357	0.202731	0.446581	0.655177	0.731999
ligA,5	5953.86	-0.0853513	0.202594	-0.421293	0.673541	0.740361
NAT60_RS08100	37226.1	1.63525	0.478643	3.41642	0.000634503	0.00163194
NAT60_RS02940	704.661	1.6345	0.191883	8.5182	1.62047e-17	9.04303e-16
NAT60_RS08075	2281.59	1.63284	0.225411	7.24385	4.3614e-13	5.70865e-12
rplC	20409.2	1.62849	0.383978	4.24109	2.22438e-05	8.7465e-05
NAT60_RS08095	42570.8	1.6278	0.404067	4.02853	5.61274e-05	0.000173279
NAT60_RS01215,1	18.9379	1.6203	0.503367	3.21893	0.0012867	0.00377604
NAT60_RS08640	77.3582	1.6186	0.533289	3.03513	0.00240432	0.00454017
lspA,2	933.902	0.092207	0.217381	0.424173	0.67144	0.740832
lspA,3	933.902	-0.155818	0.195541	-0.796857	0.425534	0.528736
lspA,4	933.902	-0.248025	0.21782	-1.13867	0.254841	0.324451
NAT60_RS00840	116.505	1.61604	0.403345	4.0066	6.15982e-05	0.000148255
NAT60_RS01040	1051.99	1.61045	0.140193	11.4874	1.52671e-30	4.05214e-29
gatC	601.502	1.60848	0.295157	5.44957	5.04907e-08	2.17805e-07
lysS,2	13551.1	-0.00567618	0.14355	-0.0395416	0.968459	0.978701
NAT60_RS05010	7501.05	1.60845	0.122364	13.1448	1.82385e-39	8.10552e-38
NAT60_RS05175	885.006	1.60822	0.248745	6.46532	1.01087e-10	6.01799e-10
leuB	715.823	1.60701	0.131593	12.212	2.68266e-34	6.57251e-33
galR,1	1045.88	1.60459	0.341187	4.70296	2.56412e-06	9.62679e-06
lytA,1	16000.9	0.418302	0.236267	1.77046	0.0766505	0.11938
lytA,2	16000.9	0.0750222	0.236376	0.317385	0.750951	0.820977
lytA,3	16000.9	-0.252986	0.211416	-1.19663	0.231452	0.325703
lytA,4	16000.9	-0.328008	0.236342	-1.38786	0.165181	0.236157
rplD	14062	1.60279	0.387897	4.132	3.59626e-05	0.000136358
NAT60_RS01730,1	208.638	1.6024	0.481669	3.32678	0.000878571	0.00342643
NAT60_RS04065	308.249	1.60226	0.148587	10.7833	4.12775e-27	6.3614e-26
lytB,3	49772.4	0.157041	0.424634	0.369828	0.711511	0.790522
NAT60_RS01365	201.452	1.6016	0.205214	7.80455	5.97143e-15	3.75375e-14
NAT60_RS02110,1	13089.2	1.60083	0.372496	4.29757	1.72679e-05	6.88913e-05
NAT60_RS08005	3724.51	1.59252	0.208722	7.62986	2.35001e-14	3.74239e-13
NAT60_RS08340	1581.27	1.59148	0.305063	5.21688	1.81959e-07	5.99525e-07
lytC,2	39816.8	0.373659	0.178608	2.09206	0.0364332	0.0647664
lytC,3	39816.8	0.0584616	0.1786	0.327333	0.743416	0.81507
NAT60_RS02755	1926.78	1.59119	0.136668	11.6427	2.49972e-31	5.24942e-30
NAT60_RS05720,1	26.7066	1.5904	0.380528	4.17947	2.92194e-05	0.000131694
NAT60_RS09750	12475.9	1.58987	0.167673	9.48193	2.49628e-21	3.84709e-20
NAT60_RS06960	11.8018	1.58917	0.599516	2.65076	0.00803119	0.0170529
macP,2	1215.78	0.14389	0.114658	1.25494	0.209499	0.284341
NAT60_RS05955	1013.8	1.58587	0.115301	13.7542	4.80512e-43	1.80051e-41
NAT60_RS06235,1	584.969	1.58585	0.277226	5.72041	1.06269e-08	8.64169e-08
malQ,1	13348	0.396746	0.370646	1.07042	0.284431	0.363089
malQ,2	13348	-0.417912	0.331619	-1.26022	0.207591	0.299627
malQ,3	13348	-0.704589	0.40596	-1.73561	0.0826327	0.11802
NAT60_RS02355,1	11372.9	1.58576	0.240263	6.60011	4.10847e-11	4.96917e-10
NAT60_RS00845	483.259	1.58522	0.301645	5.25525	1.47824e-07	4.93006e-07
cysK	10898.5	1.58518	0.570249	2.7798	0.00543925	0.0165516
recU	7377.95	1.58498	0.213922	7.40913	1.2713e-13	1.82666e-12
manA,2	1153.31	0.0908636	0.110103	0.825261	0.409223	0.511797
manA,3	1153.31	0.0428656	0.137394	0.31199	0.755048	0.791062
NAT60_RS07965,1	3353.64	1.58299	0.367528	4.30713	1.65386e-05	6.61198e-05
NAT60_RS03240	4983.61	1.57983	0.183367	8.61566	6.95428e-18	8.15683e-17
NAT60_RS06845,1	93.2861	1.57961	0.341779	4.62174	3.80542e-06	2.74421e-05
mapZ,5	7970.07	0.162613	0.178062	0.913238	0.361117	0.433477
thiW	109.311	1.57875	0.313876	5.02985	4.90858e-07	2.04364e-06
adhE	8536.45	1.57822	0.327504	4.81893	1.44327e-06	4.35029e-06
mecA,2	3647.79	0.279579	0.133848	2.08878	0.0367272	0.0699757
mecA,3	3647.79	-0.271107	0.149746	-1.81044	0.0702276	0.115495
hslO	7046.24	1.57718	0.24507	6.43562	1.22968e-10	1.18086e-09
tgt	9181.53	1.5766	0.217318	7.25482	4.02206e-13	3.12446e-12
metA,1	5492.02	0.395491	0.204658	1.93245	0.0533045	0.0875881
metA,2	5492.02	0.29271	0.183253	1.5973	0.110199	0.177116
metA,3	5492.02	-0.102781	0.204631	-0.502276	0.615473	0.688221
metA,4	5492.02	-0.383039	0.223964	-1.71027	0.0872155	0.124194
NAT60_RS00825,1	1305.53	1.5735	0.202462	7.77181	7.73716e-15	1.38184e-13
metE	250.043	0.383445	0.199342	1.92356	0.0544102	0.0925894
metE,1	250.043	0.337664	0.210809	1.60176	0.10921	0.155746
NAT60_RS00895	334.473	1.57166	0.351757	4.46804	7.89393e-06	2.16122e-05
celB	192.094	1.56914	0.26914	5.83021	5.53579e-09	7.66587e-08
cysK,1	10898.5	1.56717	0.570227	2.74833	0.00598998	0.0116924
NAT60_RS01735,1	1129.88	1.56447	0.382028	4.09518	4.21839e-05	0.000132153
metF	110.834	0.436008	0.249887	1.74482	0.0810164	0.120578
metF,1	110.834	0.184816	0.235287	0.785492	0.432165	0.524027
metF,2	110.834	-0.340484	0.220088	-1.54704	0.121855	0.192768
metF,3	110.834	-0.5253	0.240699	-2.18239	0.0290804	0.0677716
purF	162.31	1.56431	0.189194	8.26826	1.35932e-16	1.30623e-15
NAT60_RS07125	4464.03	1.56258	0.378848	4.12456	3.71452e-05	0.00011733
metG	13964.3	0.066656	0.0769127	0.866645	0.386136	0.469406
metG,1	13964.3	0.0530925	0.0769731	0.689755	0.490348	0.581414
metG,2	13964.3	0.0135635	0.0842057	0.161076	0.872034	0.895463
metG,3	13964.3	0.00419057	0.068972	0.0607576	0.951552	0.965189
metG,4	13964.3	-0.048902	0.0770206	-0.63492	0.52548	0.649543
metG,5	13964.3	-0.0624655	0.0769603	-0.811658	0.416988	0.49804
NAT60_RS08095,1	42570.8	1.56219	0.361424	4.32232	1.54394e-05	7.2573e-05
metK,1	9215.91	0.218976	0.143492	1.52605	0.126998	0.19005
metK,2	9215.91	-0.273311	0.128528	-2.12646	0.0334648	0.0644021
NAT60_RS05140,1	563.938	1.55806	0.350502	4.44522	8.78002e-06	3.83074e-05
NAT60_RS01550,1	2100.05	1.55604	0.290468	5.357	8.46155e-08	3.54606e-07
NAT60_RS08280	1457.23	1.55484	0.319106	4.87248	1.10206e-06	5.80173e-06
NAT60_RS01035	819.551	1.55477	0.141929	10.9546	6.31566e-28	1.41991e-26
mfd,2	3542.55	0.82313	0.415066	1.98313	0.0473527	0.09999
mfd,3	3542.55	0.0782505	0.41518	0.188474	0.850505	0.890584
mfd,4	3542.55	-0.800024	0.415397	-1.92593	0.0541135	0.0885367
mfd,5	3542.55	-0.878275	0.45495	-1.93049	0.0535466	0.080006
NAT60_RS04065,1	308.249	1.55282	0.134659	11.5315	9.15809e-31	1.94457e-29
mgaSpn,1	890.363	0.679289	0.385586	1.76171	0.0781188	0.132228
mgaSpn,2	890.363	0.556405	0.430507	1.29244	0.196204	0.268394
mgaSpn,3	890.363	0.122883	0.430043	0.285747	0.775072	0.82562
mgaSpn,4	890.363	-0.985665	0.429457	-2.29514	0.0217249	0.052619
NAT60_RS02765	1769.25	1.55278	0.24035	6.46051	1.04348e-10	4.74784e-10
NAT60_RS09590	14706.7	1.55048	0.142909	10.8494	2.00761e-27	3.61937e-26
mscL	7841.07	1.54969	0.343195	4.51546	6.31796e-06	2.80782e-05
miaA,2	1695.22	-0.0869642	0.220209	-0.394917	0.692904	0.76329
miaA,3	1695.22	-0.314757	0.220739	-1.42593	0.15389	0.25729
miaA,4	1695.22	-0.401722	0.197652	-2.03247	0.0421059	0.0786554
tuf	269921	1.54945	0.200782	7.71706	1.19047e-14	1.08851e-13
NAT60_RS01765	5374.99	1.54578	0.430018	3.5947	0.000324771	0.000996206
mltG,1	16312.2	0.296255	0.233659	1.26789	0.204836	0.282425
mltG,2	16312.2	0.265785	0.209024	1.27156	0.203531	0.296002
mltG,3	16312.2	-0.03047	0.233655	-0.130406	0.896245	0.932348
NAT60_RS09025,1	6155.04	1.54423	0.301162	5.12757	2.93509e-07	1.13772e-06
NAT60_RS05000,1	3276.56	1.53992	0.185248	8.31273	9.35287e-17	2.03106e-15
mnmA,1	7185.41	0.142872	0.123986	1.15232	0.249188	0.326387
mnmA,2	7185.41	-0.251174	0.135673	-1.85131	0.0641243	0.0944808
NAT60_RS05395,1	18.0852	1.5395	0.490686	3.13745	0.00170422	0.00484636
NAT60_RS01030,1	1355.53	1.5393	0.15214	10.1176	4.61385e-24	1.83689e-22
adhP	6269.76	1.53867	0.562726	2.73432	0.006251	0.0109694
mnmE	4909.13	0.346477	0.21865	1.58462	0.113053	0.173529
mnmE,1	4909.13	0.131561	0.218653	0.601686	0.547383	0.628258
mnmE,2	4909.13	0.0141637	0.195771	0.0723482	0.942325	0.960173
mnmE,3	4909.13	-0.117397	0.218701	-0.536792	0.591411	0.666777
mnmE,4	4909.13	-0.214916	0.239398	-0.897737	0.369326	0.441665
mnmE,5	4909.13	-0.332313	0.218697	-1.51951	0.128634	0.224492
mscL,1	7841.07	1.53482	0.343452	4.46881	7.86568e-06	2.53234e-05
NAT60_RS08100,1	37226.1	1.53476	0.428127	3.58482	0.000337306	0.00112157
mnmG,2	5327.58	-0.0774784	0.121487	-0.63775	0.523636	0.592813
mnmG,3	5327.58	-0.214791	0.100053	-2.14678	0.0318109	0.061968
glnA	41028.1	1.5307	0.49888	3.06828	0.00215298	0.00505449
mntE,1	2693.6	-0.32388	0.146413	-2.2121	0.0269597	0.0501656
NAT60_RS00255	190.436	1.52947	0.403144	3.79385	0.000148327	0.000337846
NAT60_RS07760	1284.62	1.52886	0.172424	8.86691	7.52008e-19	1.84242e-17
NAT60_RS08650	1349.69	1.52828	0.175572	8.70459	3.18728e-18	3.83075e-17
NAT60_RS09175	533.073	1.5262	0.170026	8.9763	2.80013e-19	2.35729e-18
NAT60_RS03625	7474.57	1.52107	0.141186	10.7735	4.59191e-27	7.02011e-26
NAT60_RS04990	2461.98	1.5205	0.16563	9.18013	4.30574e-20	6.1405e-19
NAT60_RS04890	420.722	1.51977	0.234851	6.4712	9.72279e-11	5.84285e-10
NAT60_RS08005,1	3724.51	1.51896	0.186947	8.12511	4.46958e-16	9.93182e-15
mraY,4	6494.58	0.0809035	0.12038	0.672068	0.501541	0.584774
mraY,5	6494.58	-0.255902	0.120629	-2.12141	0.0338875	0.0607495
NAT60_RS08710	372.145	1.51868	0.186677	8.13534	4.10777e-16	8.2631e-15
mreC,1	1764.81	0.451213	0.308538	1.46242	0.143626	0.194797
mreC,2	1764.81	0.408617	0.281292	1.45264	0.146323	0.201167
mreC,3	1764.81	0.0823611	0.251647	0.327288	0.74345	0.812312
mreC,4	1764.81	-0.326256	0.281241	-1.16006	0.246025	0.323797
NAT60_RS03240,1	4983.61	1.51865	0.183133	8.2926	1.10803e-16	2.37916e-15
NAT60_RS05920	2187.83	1.51853	0.146332	10.3773	3.14461e-25	6.25974e-24
mreD,1	836.737	0.521089	0.270529	1.92619	0.0540809	0.0807218
mreD,2	836.737	0.408405	0.245927	1.66067	0.0967789	0.140856
mreD,3	836.737	0.0261212	0.220024	0.11872	0.905497	0.931327
mreD,4	836.737	-0.382284	0.245742	-1.55563	0.119796	0.175284
nrdD,1	12817.1	1.51853	0.38391	3.95542	7.64018e-05	0.000229927
ply	27301.7	1.51655	0.347679	4.36193	1.2892e-05	3.42175e-05
NAT60_RS07385,1	417.805	1.51633	0.167974	9.02719	1.76132e-19	1.40245e-17
NAT60_RS08270	1341.73	1.51387	0.324612	4.66362	3.10689e-06	1.06212e-05
NAT60_RS07125,1	4464.03	1.51347	0.415006	3.64687	0.000265455	0.000583085
NAT60_RS02975	117.89	1.51061	0.232272	6.50363	7.84052e-11	4.78697e-10
NAT60_RS00830,1	1109.33	1.51016	0.2217	6.81173	9.64328e-12	1.27092e-10
msrB	11069.8	0.40652	0.215279	1.88834	0.0589806	0.0873058
msrB,1	11069.8	0.138786	0.1965	0.706289	0.480008	0.563796
msrB,2	11069.8	-0.133157	0.19666	-0.677091	0.498348	0.628276
msrB,3	11069.8	-0.267734	0.196583	-1.36194	0.173217	0.244836
NAT60_RS06145	86564.1	1.50809	0.14927	10.1031	5.35171e-24	5.68173e-22
NAT60_RS02850	1612.2	1.50781	0.438745	3.43663	0.000588992	0.00123688
murA	10297.4	0.165439	0.151641	1.09099	0.275276	0.344049
murA,1	10297.4	0.158226	0.138446	1.14287	0.253092	0.330594
murA,2	10297.4	-0.0072126	0.138522	-0.0520683	0.958474	0.969637
murA,3	10297.4	-0.0960006	0.13858	-0.692747	0.488468	0.620653
murA,4	10297.4	-0.103213	0.124003	-0.832342	0.405216	0.507782
murA,5	10297.4	-0.26144	0.138504	-1.88759	0.0590804	0.0915675
NAT60_RS00260,1	67.0954	1.50665	0.37261	4.04351	5.26571e-05	0.000285064
rnpB	81633.9	1.50662	0.258117	5.83695	5.31641e-09	2.65266e-08
murB,3	2493.18	-0.191606	0.10428	-1.83742	0.0661479	0.132012
NAT60_RS00385	79586.5	1.50566	0.221217	6.80627	1.00163e-11	6.62323e-11
NAT60_RS08080	9496.96	1.50561	0.121126	12.43	1.7957e-35	1.63408e-33
NAT60_RS07135	9508.06	1.50557	0.219527	6.85824	6.97134e-12	3.49665e-11
NAT60_RS09155	1679.59	1.50506	0.281618	5.34433	9.0751e-08	3.78658e-07
rplS	20426.7	1.50499	0.276491	5.44317	5.23409e-08	2.25278e-07
NAT60_RS05170	43.3257	1.50415	0.405261	3.71157	0.000205981	0.000530498
murC,4	8860.81	0.00754927	0.0723178	0.10439	0.91686	0.94269
NAT60_RS00915	205.373	1.50217	0.392771	3.82454	0.000131014	0.000300924
murD,1	8075.35	0.18227	0.0822081	2.21718	0.0266109	0.0628597
dusB	13198.7	1.50198	0.230481	6.51672	7.18591e-11	7.07849e-10
murD,3	8075.35	-0.0163606	0.0821987	-0.199038	0.842233	0.883374
rplV	6582.88	1.50167	0.413837	3.62865	0.000284902	0.000895473
NAT60_RS07220,1	55.7172	1.50165	0.28663	5.23898	1.61466e-07	6.42835e-07
NAT60_RS01265	43957.7	1.50138	0.117546	12.7727	2.32805e-37	6.64014e-36
NAT60_RS08260	1892.61	1.49986	0.16619	9.02495	1.79773e-19	2.38574e-18
murM,3	7847.44	0.135073	0.0935369	1.44407	0.148721	0.21662
murM,4	7847.44	-0.141245	0.0935709	-1.50949	0.131173	0.189759
NAT60_RS01355	1198.82	1.49825	0.134421	11.146	7.48947e-29	1.41707e-27
NAT60_RS04875	64.7189	1.49721	0.250476	5.97746	2.26645e-09	1.2235e-08
murN,1	6112.48	0.463282	0.278982	1.66062	0.0967908	0.146219
murN,2	6112.48	0.410933	0.279028	1.47273	0.140824	0.207725
murN,3	6112.48	0.386769	0.278929	1.38662	0.165557	0.271569
murN,4	6112.48	0.33442	0.278883	1.19914	0.230473	0.297591
murN,5	6112.48	0.0523492	0.30551	0.17135	0.863948	0.888115
mutL	3790.08	0.267157	0.209083	1.27775	0.201336	0.265165
mutL,1	3790.08	0.113091	0.209107	0.540827	0.588627	0.699979
mutL,2	3790.08	-0.154066	0.228936	-0.672967	0.500968	0.570274
NAT60_RS05690	322.08	1.49661	0.326514	4.5836	4.57041e-06	1.65418e-05
NAT60_RS00270	345.208	1.49607	0.334773	4.46892	7.86153e-06	2.15853e-05
NAT60_RS08545	769	1.49406	0.260465	5.73613	9.68657e-09	4.62776e-08
NAT60_RS03670	11095.3	1.49235	0.258902	5.76417	8.20601e-09	3.11145e-08
mutM,2	2361.97	-0.0921941	0.113179	-0.814587	0.415309	0.506481
NAT60_RS09425	2616.07	1.49235	0.0997643	14.9588	1.36545e-50	9.31918e-49
NAT60_RS04560,1	366.263	1.49232	0.353275	4.22424	2.39748e-05	0.000142729
NAT60_RS03395	9707.82	1.48726	0.172523	8.62065	6.6577e-18	1.76706e-16
dltB	13173.7	1.48695	0.187692	7.92231	2.33139e-15	1.5154e-14
NAT60_RS04765	2744.54	1.48307	0.247179	6	1.9732e-09	7.9052e-09
mutS,3	9243.05	0.194259	0.0951005	2.04267	0.0410853	0.0667068
mutS,4	9243.05	0.0539297	0.09512	0.566965	0.570738	0.686827
mutS,5	9243.05	-0.140329	0.104094	-1.34811	0.177624	0.236544
ciaH	14758.9	1.48231	0.345663	4.28832	1.80032e-05	4.68084e-05
NAT60_RS10125	187.611	1.48209	0.365852	4.05107	5.09834e-05	0.000187364
mutY,2	9181.43	0.0598114	0.104235	0.573814	0.566093	0.651689
mutY,3	9181.43	-0.115184	0.0934387	-1.23273	0.217678	0.309783
mutY,4	9181.43	-0.174996	0.104338	-1.67721	0.0935017	0.17477
NAT60_RS03605,1	1133.51	1.47984	0.232018	6.37815	1.79235e-10	8.00275e-10
pspA,1	45510	1.47891	0.168612	8.77106	1.7699e-18	1.95508e-17
NAT60_RS00405	270.243	1.47684	0.414801	3.56035	0.000370355	0.000797015
NAT60_RS10495	9.57771	1.47618	0.603809	2.44477	0.0144943	0.0292797
mvaD,4	2433.78	0.0849787	0.110504	0.769012	0.441886	0.577595
mvaD,5	2433.78	-0.191998	0.120769	-1.5898	0.111879	0.155831
NAT60_RS07425	296.381	1.47553	0.280381	5.26259	1.42036e-07	4.75361e-07
NAT60_RS06745	18.7701	1.47552	0.438007	3.36871	0.000755221	0.00207659
NAT60_RS03395,1	9707.82	1.47466	0.192779	7.64946	2.01817e-14	3.24095e-13
mvk,3	1365.72	0.123176	0.125598	0.980716	0.326733	0.407563
mvk,4	1365.72	-0.0575393	0.124878	-0.460763	0.644968	0.744734
NAT60_RS10165	562.085	1.47272	0.321046	4.58726	4.49107e-06	1.26959e-05
NAT60_RS06835	584.186	1.47171	0.270386	5.44301	5.23868e-08	1.86427e-07
nadC,1	537.947	0.094149	0.148435	0.634277	0.5259	0.605054
nadC,2	537.947	-0.169699	0.133642	-1.2698	0.204154	0.296233
nadC,3	537.947	-0.263848	0.147056	-1.7942	0.0727816	0.113958
NAT60_RS09165,1	25.4441	1.47151	0.488099	3.01478	0.00257163	0.00595684
NAT60_RS09265	46.685	1.47073	0.311163	4.72655	2.28364e-06	6.6933e-06
NAT60_RS08305	4641.24	1.46903	0.190921	7.69444	1.42112e-14	1.28709e-13
nadE,1	3446.02	0.223063	0.181824	1.22681	0.219895	0.339434
nadE,2	3446.02	-0.304252	0.181397	-1.67727	0.093489	0.136797
NAT60_RS02295,1	13.2688	1.46885	0.679607	2.16133	0.0306699	0.0477147
NAT60_RS00935	84.6748	1.46379	0.309667	4.72696	2.27905e-06	6.69011e-06
NAT60_RS07970,1	1077.73	1.46342	0.422142	3.46664	0.000527003	0.00150616
purN	49.9027	1.4609	0.421966	3.46212	0.000535938	0.00113169
nagA,2	47218.1	0.347195	0.278311	1.24751	0.212211	0.329972
nagA,3	47218.1	-0.00112792	0.248924	-0.00453117	0.996385	0.999523
nagA,4	47218.1	-0.348323	0.278305	-1.25159	0.210721	0.288872
NAT60_RS01915,1	94.6091	1.45665	0.224394	6.49148	8.49965e-11	3.87657e-10
NAT60_RS05180	830.99	1.45649	0.302266	4.81858	1.44582e-06	5.15477e-06
nanA,1	2537.26	0.222866	0.452949	0.492033	0.622696	0.69834
nanA,2	2537.26	-0.51353	0.456727	-1.12437	0.260856	0.387734
NAT60_RS01480	370.1	1.45603	0.33783	4.30995	1.63289e-05	4.96886e-05
NAT60_RS07320	33.1894	1.45588	0.381985	3.81135	0.000138212	0.000315937
NAT60_RS05310	4885.82	1.45586	0.278351	5.2303	1.69236e-07	6.7237e-07
NAT60_RS03580	374.689	1.4543	0.24859	5.85019	4.91026e-09	1.88803e-08
nanB,2	35.305	0.119465	0.340184	0.351177	0.725455	0.788144
nanB,3	35.305	-0.534883	0.335973	-1.59204	0.111375	0.178706
nanB,4	35.305	-0.654348	0.361652	-1.80933	0.0703996	0.138981
NAT60_RS02200	17.6372	1.45412	0.524527	2.77225	0.00556707	0.0167802
NAT60_RS09285	318.243	1.45364	0.170985	8.50154	1.87097e-17	1.92227e-16
NAT60_RS00005,1	304.241	0.505707	0.242349	2.08669	0.0369161	0.0818407
NAT60_RS00005,2	304.241	-0.261276	0.236509	-1.10472	0.269281	0.340792
NAT60_RS02180,1	88.0661	1.45272	0.429324	3.38375	0.000715031	0.00286462
NAT60_RS05640	9831.01	1.45209	0.233244	6.22563	4.79614e-10	2.64947e-09
NAT60_RS01960,1	1687.56	1.45193	0.286379	5.06996	3.97908e-07	1.68604e-06
NAT60_RS00010,1	2123.16	0.487917	0.224868	2.16979	0.0300224	0.069344
NAT60_RS00010,2	2123.16	-0.391751	0.223948	-1.7493	0.0802399	0.119609
NAT60_RS00010,3	2123.16	-0.457	0.22339	-2.04575	0.0407809	0.0697692
NAT60_RS07760,1	1284.62	1.45096	0.15513	9.35314	8.50846e-21	3.18817e-19
NAT60_RS07550	515.863	1.44932	0.369439	3.92304	8.74393e-05	0.000240081
NAT60_RS00015	5631.85	0.218021	0.318996	0.683461	0.494316	0.564637
NAT60_RS00015,1	5631.85	0.181126	0.291317	0.621748	0.534107	0.657059
NAT60_RS00015,2	5631.85	-0.0368951	0.291224	-0.12669	0.899186	0.921364
NAT60_RS00015,3	5631.85	-0.527634	0.291108	-1.81251	0.0699081	0.110125
NAT60_RS00015,4	5631.85	-0.564529	0.260482	-2.16725	0.0302161	0.0589816
purN,1	49.9027	1.44877	0.383915	3.77367	0.000160863	0.000454746
NAT60_RS02815,1	514.655	1.44812	0.277806	5.21269	1.86121e-07	1.23499e-06
NAT60_RS00020,1	51.137	0.405022	0.267732	1.51279	0.130334	0.202313
NAT60_RS00020,2	51.137	0.396614	0.290735	1.36418	0.172511	0.244562
NAT60_RS00020,3	51.137	0.00840808	0.287174	0.0292787	0.976642	0.98645
NAT60_RS00020,4	51.137	-0.652007	0.310501	-2.09986	0.0357415	0.0620363
NAT60_RS02310	214.598	1.44669	0.350366	4.12909	3.64201e-05	9.05057e-05
parC	7686.04	1.44659	0.270541	5.34704	8.94047e-08	3.73857e-07
NAT60_RS00040,3	3602.78	0.4203	0.274445	1.53146	0.125657	0.197638
glnR	9187.09	1.44398	0.566576	2.54861	0.0108153	0.0222237
NAT60_RS02470	323.489	1.44366	0.463625	3.11386	0.00184658	0.00355012
NAT60_RS00050,1	887.357	0.225707	0.140724	1.6039	0.108736	0.196032
NAT60_RS08010	1521.79	1.4432	0.167783	8.60156	7.86378e-18	2.03077e-16
NAT60_RS01595	620.767	1.44305	0.122925	11.7393	8.01719e-32	2.22041e-30
NAT60_RS02540	11594.2	1.44296	0.0898098	16.0668	4.35838e-58	3.96613e-56
NAT60_RS00055,1	1252.44	-0.0108373	0.217049	-0.0499303	0.960178	0.973938
NAT60_RS00730,1	65.1729	1.44071	0.333465	4.32042	1.55731e-05	4.76927e-05
NAT60_RS02875,1	134.474	1.43991	0.198212	7.26448	3.74473e-13	2.68021e-12
NAT60_RS09315	7638.82	1.43878	0.20165	7.13505	9.67493e-13	5.13578e-12
NAT60_RS03685,1	992.584	1.43877	0.108423	13.27	3.45611e-40	9.43519e-38
NAT60_RS00060	3195.64	0.183596	0.175521	1.04601	0.295557	0.36964
NAT60_RS00060,1	3195.64	-0.0703977	0.175488	-0.401155	0.688306	0.774648
NAT60_RS00060,2	3195.64	-0.253994	0.192023	-1.32273	0.185926	0.245206
trpS	3404.25	1.43554	0.194526	7.37969	1.58657e-13	1.2793e-12
NAT60_RS01350	114.383	1.43474	0.42532	3.37331	0.000742698	0.00153598
NAT60_RS00065	5824.81	0.238715	0.165339	1.44379	0.148797	0.200671
NAT60_RS00065,1	5824.81	0.19195	0.151138	1.27004	0.204072	0.321501
NAT60_RS00065,2	5824.81	-0.0467651	0.150966	-0.309772	0.756735	0.810605
NAT60_RS00065,3	5824.81	-0.260462	0.150821	-1.72695	0.084176	0.129831
NAT60_RS08205	11.3445	1.43112	0.622746	2.29808	0.0215572	0.0343584
NAT60_RS07075	15.3248	1.42955	0.514182	2.78025	0.00543171	0.00958449
NAT60_RS00070	444.625	-0.285898	0.468485	-0.610262	0.541688	0.608563
NAT60_RS00070,1	444.625	-0.71801	0.431968	-1.66218	0.0964757	0.140522
NAT60_RS07355	21.4845	1.42938	0.525988	2.71752	0.00657742	0.0114476
NAT60_RS03330,1	2051.99	1.42638	0.362403	3.9359	8.28844e-05	0.000227902
NAT60_RS01490	313.657	1.42608	0.288876	4.93667	7.94697e-07	2.93179e-06
phtE	1643.43	1.42064	0.22606	6.28434	3.29253e-10	2.96793e-09
NAT60_RS00915,1	205.373	1.42025	0.358042	3.9667	7.28731e-05	0.000221048
NAT60_RS00075,1	838.188	-0.244038	0.163987	-1.48815	0.136711	0.234731
NAT60_RS05850	8722.51	1.41924	0.101379	13.9994	1.57177e-44	8.34347e-43
rlmB	4302.08	1.41788	0.159689	8.87903	6.74483e-19	1.68026e-17
NAT60_RS05260	123.36	1.41735	0.228215	6.2106	5.27822e-10	3.01095e-09
NAT60_RS00835	396.824	1.4172	0.376212	3.76703	0.000165199	0.000371843
NAT60_RS00080	2370.25	0.12982	0.262066	0.495371	0.620338	0.692041
NAT60_RS00080,1	2370.25	-0.178463	0.262005	-0.681143	0.495781	0.626198
NAT60_RS00080,2	2370.25	-0.308283	0.286788	-1.07495	0.282396	0.350884
NAT60_RS00080,3	2370.25	-0.500754	0.261646	-1.91386	0.0556376	0.0944259
purF,1	162.31	1.41544	0.17735	7.98108	1.45064e-15	2.91807e-14
NAT60_RS00085	3336.27	0.186241	0.28256	0.659119	0.509819	0.637191
NAT60_RS00085,1	3336.27	0.11121	0.309335	0.359513	0.719211	0.764837
NAT60_RS00085,2	3336.27	0.0750306	0.282427	0.265663	0.790498	0.839712
NAT60_RS09610	1308.09	1.41402	0.277252	5.10013	3.39417e-07	1.95369e-06
NAT60_RS01555	1782.61	1.41279	0.206449	6.8433	7.73909e-12	8.59849e-11
NAT60_RS00105,1	334.796	-0.43824	0.417519	-1.04963	0.293888	0.427384
NAT60_RS00105,2	334.796	-0.837078	0.403615	-2.07395	0.0380838	0.0657436
NAT60_RS00105	334.796	1.40932	0.447766	3.14746	0.00164698	0.00320508
NAT60_RS05895	5288.52	1.40928	0.331148	4.25573	2.08365e-05	5.38818e-05
NAT60_RS00840,1	116.505	1.40838	0.366138	3.84659	0.000119775	0.000345235
NAT60_RS00110,1	2022.28	-0.27283	0.553861	-0.492596	0.622298	0.729131
NAT60_RS00110,2	2022.28	-0.855509	0.551567	-1.55105	0.120889	0.17662
yajC	1087.73	1.40811	0.224865	6.26204	3.79978e-10	2.12944e-09
psaA	49227.9	1.40771	0.494165	2.84865	0.00439046	0.00958876
NAT60_RS01930	178.799	1.40742	0.310414	4.534	5.78759e-06	1.61697e-05
NAT60_RS02270,1	31.2429	1.40732	0.535287	2.62909	0.00856147	0.0161351
NAT60_RS00115,1	762.073	-0.241801	0.605818	-0.399131	0.689797	0.775198
NAT60_RS00115,2	762.073	-0.90738	0.599672	-1.51313	0.130247	0.188992
dinB	2048.42	1.40725	0.175844	8.00288	1.21546e-15	1.09564e-14
NAT60_RS10090	3399.21	1.40595	0.199094	7.06173	1.64444e-12	1.16823e-11
guaB	12150	1.40514	0.114095	12.3155	7.47756e-35	2.64622e-33
NAT60_RS01365,1	201.452	1.40441	0.184868	7.59679	3.03559e-14	2.34859e-13
NAT60_RS00120,1	1893.87	-0.2338	0.649421	-0.360014	0.718837	0.796346
NAT60_RS00120,2	1893.87	-1.04559	0.647055	-1.61592	0.106112	0.157876
NAT60_RS03655,1	440.032	1.40435	0.177622	7.90638	2.64972e-15	4.86885e-14
NAT60_RS03880,1	378.517	1.40392	0.259299	5.41429	6.15339e-08	3.98614e-07
yidD	1057.11	1.40338	0.141353	9.92817	3.1395e-23	4.57984e-22
psaA,1	49227.9	1.40325	0.442005	3.17473	0.00149974	0.00432278
NAT60_RS00125,1	2251	-0.083625	0.194725	-0.429452	0.667594	0.742926
NAT60_RS05665,1	2721.08	1.4028	0.293399	4.7812	1.74254e-06	6.63344e-06
NAT60_RS06275	47433.7	1.40173	0.11809	11.87	1.69413e-32	4.98073e-31
gap	221664	1.40143	0.112216	12.4886	8.61041e-36	3.22637e-34
NAT60_RS00550,1	108899	1.39891	0.32472	4.30805	1.64703e-05	0.000100931
NAT60_RS00145	763.864	0.264985	0.153374	1.7277	0.0840417	0.134509
NAT60_RS00145,1	763.864	-0.0831954	0.153705	-0.541267	0.588324	0.667233
NAT60_RS00145,2	763.864	-0.34818	0.167454	-2.07927	0.037593	0.0575642
purD	270.558	1.39797	0.362379	3.85777	0.000114427	0.000331319
NAT60_RS09290	40.4581	1.39653	0.317654	4.39638	1.10069e-05	3.75611e-05
NAT60_RS02850,1	1612.2	1.39593	0.400446	3.48594	0.000490417	0.00128912
NAT60_RS04035	200.3	1.39385	0.243641	5.72091	1.05955e-08	1.38685e-07
NAT60_RS00200	1143.66	1.39358	0.313247	4.44882	8.6342e-06	2.74999e-05
NAT60_RS00150,2	505.066	-0.206054	0.144792	-1.42311	0.154705	0.208198
NAT60_RS00150,3	505.066	-0.236534	0.125602	-1.8832	0.0596733	0.105491
NAT60_RS10160	525.517	1.39344	0.224748	6.20001	5.64604e-10	2.38181e-09
NAT60_RS01945	28.6707	1.3927	0.354406	3.92967	8.50616e-05	0.000253197
NAT60_RS07090	173.969	1.39125	0.16681	8.34034	7.40792e-17	7.33499e-16
NAT60_RS03990,1	87.0356	1.39066	0.252778	5.50152	3.76533e-08	2.84409e-07
NAT60_RS00165,3	11.0731	-0.193799	0.562385	-0.344601	0.730394	0.788423
NAT60_RS00165,4	11.0731	-0.359547	0.581901	-0.617884	0.536652	0.605039
NAT60_RS00165,5	11.0731	-0.553346	0.557295	-0.992914	0.320752	0.457431
NAT60_RS00170	0.995973	3.37353	1.80086	1.87329	0.0610286	0.107489
NAT60_RS00170,1	0.995973	2.82864	1.97105	1.43509	0.151262	0.219318
NAT60_RS00170,2	0.995973	1.90701	2.07879	0.917364	0.358952	0.44028
NAT60_RS00170,3	0.995973	1.46652	1.83068	0.80108	0.423085	0.504232
NAT60_RS00170,4	0.995973	0.544892	1.70735	0.319145	0.749616	0.820456
NAT60_RS00170,5	0.995973	-0.921626	1.99833	-0.461198	0.644657	0.699965
NAT60_RS00175	2.49609	1.36276	1.18393	1.15104	0.249715	0.3453
NAT60_RS00175,1	2.49609	1.17697	1.27924	0.920054	0.357545	0.450704
NAT60_RS00175,2	2.49609	0.956363	1.22099	0.783269	0.433469	0.514282
NAT60_RS00175,3	2.49609	0.406393	1.33266	0.304949	0.760405	0.818667
NAT60_RS00175,4	2.49609	0.185788	1.16245	0.159825	0.873019	0.915162
NAT60_RS00175,5	2.49609	-0.770575	1.31361	-0.58661	0.557466	0.622993
NAT60_RS00180	54.0387	0.380518	0.302859	1.25642	0.208963	0.2737
NAT60_RS00180,1	54.0387	0.0669193	0.300825	0.222453	0.823962	0.878188
NAT60_RS00180,2	54.0387	-0.00528655	0.271931	-0.0194408	0.984489	0.990747
NAT60_RS00180,3	54.0387	-0.0722059	0.297671	-0.24257	0.808339	0.857234
NAT60_RS00180,4	54.0387	-0.313599	0.326167	-0.961468	0.336317	0.407447
NAT60_RS00180,5	54.0387	-0.385805	0.299726	-1.28719	0.198027	0.270694
NAT60_RS00185	280.286	0.128637	0.317388	0.405298	0.685259	0.750877
NAT60_RS00185,1	280.286	-0.0286396	0.317564	-0.0901854	0.92814	0.955907
NAT60_RS00185,2	280.286	-0.157276	0.346371	-0.454069	0.649779	0.704726
NAT60_RS00185,3	280.286	-0.275775	0.31613	-0.872346	0.38302	0.477152
NAT60_RS00185,4	280.286	-0.304415	0.284079	-1.07159	0.283906	0.381269
NAT60_RS00185,5	280.286	-0.433051	0.315954	-1.37062	0.170495	0.237475
NAT60_RS00190	2820.61	0.319051	0.209983	1.51941	0.128659	0.180652
NAT60_RS00190,1	2820.61	0.227628	0.210049	1.08369	0.278503	0.409657
NAT60_RS00190,2	2820.61	-0.0914229	0.229962	-0.397556	0.690958	0.741393
NAT60_RS00190,3	2820.61	-0.0931724	0.187833	-0.49604	0.619867	0.708472
NAT60_RS00190,4	2820.61	-0.3208	0.20993	-1.52813	0.126481	0.189424
NAT60_RS00190,5	2820.61	-0.412223	0.209864	-1.96424	0.0495027	0.0822605
NAT60_RS00195,1	313.279	0.277288	0.205151	1.35163	0.176494	0.285347
NAT60_RS00195,2	313.279	-0.0390041	0.183086	-0.213037	0.831298	0.878657
NAT60_RS00195,3	313.279	-0.316292	0.204291	-1.54824	0.121564	0.183789
NAT60_RS00195,4	313.279	-0.399137	0.225323	-1.7714	0.0764946	0.110076
NAT60_RS08630	255.307	1.38971	0.508465	2.73315	0.0062732	0.0109982
NAT60_RS05580	632.855	1.38926	0.320516	4.33446	1.46118e-05	3.85147e-05
NAT60_RS00200,1	1143.66	0.651273	0.311576	2.09025	0.036595	0.0649935
NAT60_RS00200,2	1143.66	0.298185	0.279245	1.06782	0.2856	0.382951
NAT60_RS00200,3	1143.66	-0.353088	0.311498	-1.13352	0.256997	0.384289
NAT60_RS01205,1	4941.48	1.3883	0.268183	5.17669	2.2586e-07	1.47814e-06
NAT60_RS02940,1	704.661	1.3875	0.190056	7.30047	2.8676e-13	2.26445e-12
NAT60_RS02890	2566.7	1.38654	0.298814	4.64014	3.48167e-06	9.9902e-06
NAT60_RS00205,2	710.061	0.66985	0.379714	1.76409	0.0777166	0.125648
NAT60_RS00205,3	710.061	0.21228	0.379035	0.560054	0.575443	0.690315
NAT60_RS00205,4	710.061	-0.367247	0.380865	-0.964244	0.334924	0.416692
NAT60_RS00610	3752.31	1.38521	0.252159	5.4934	3.94266e-08	1.41094e-07
NAT60_RS00125	2251	1.3824	0.197288	7.00704	2.43418e-12	1.69153e-11
NAT60_RS03390	5274.19	1.38066	0.150763	9.15783	5.29515e-20	1.77527e-18
NAT60_RS00210,3	874.795	0.3604	0.343052	1.05057	0.293457	0.427384
NAT60_RS00210,4	874.795	-0.00760422	0.344752	-0.0220571	0.982402	0.990515
NAT60_RS06590	21772.8	1.37976	0.481536	2.86534	0.00416565	0.00954503
NAT60_RS01015	796.363	1.37884	0.262789	5.24694	1.5465e-07	9.50275e-07
NAT60_RS01035,1	819.551	1.3785	0.137038	10.0592	8.36351e-24	3.13386e-22
NAT60_RS00215,2	1142.38	0.626545	0.469732	1.33383	0.182258	0.256477
NAT60_RS00215,3	1142.38	0.509679	0.46925	1.08616	0.27741	0.408421
NAT60_RS00215,4	1142.38	0.107727	0.469942	0.229234	0.818687	0.863416
NAT60_RS00215,5	1142.38	-0.518818	0.514281	-1.00882	0.31306	0.38399
NAT60_RS00220,2	10267.6	0.630191	0.340257	1.8521	0.0640108	0.128357
NAT60_RS00220,3	10267.6	0.573622	0.340338	1.68545	0.0919024	0.145265
NAT60_RS00220,4	10267.6	0.394412	0.340336	1.15889	0.246501	0.3242
NAT60_RS00220,5	10267.6	-0.17921	0.372747	-0.480781	0.630672	0.688318
coaC	1929.81	1.37211	0.230264	5.95888	2.53969e-09	1.00276e-08
NAT60_RS00225,1	524.301	-0.0645071	0.108263	-0.595838	0.551284	0.669616
NAT60_RS00225,2	524.301	-0.0865072	0.106721	-0.810594	0.417599	0.508624
NAT60_RS00225,3	524.301	-0.151014	0.0976949	-1.54577	0.122159	0.19309
NAT60_RS03060	73.1194	1.37132	0.434326	3.15734	0.00159214	0.00401925
NAT60_RS06885	4401.2	1.36981	0.122614	11.1718	5.60497e-29	3.24579e-27
NAT60_RS00230,1	907.671	0.380519	0.181211	2.09986	0.0357411	0.0550816
NAT60_RS00230,2	907.671	0.016901	0.165165	0.102328	0.918497	0.938133
NAT60_RS00230,3	907.671	-0.225592	0.148163	-1.52259	0.12786	0.200245
NAT60_RS00230,4	907.671	-0.242492	0.16447	-1.47439	0.140377	0.201548
NAT60_RS05960	4334.21	1.36915	0.122571	11.1702	5.70269e-29	1.13519e-27
NAT60_RS00245	34.0304	0.84628	0.566979	1.49261	0.135539	0.233557
NAT60_RS00245,1	34.0304	0.804007	0.606371	1.32593	0.184862	0.243994
NAT60_RS00245,2	34.0304	0.0422729	0.538058	0.0785656	0.937378	0.953342
tenA,1	109.426	1.36718	0.347805	3.93088	8.4636e-05	0.000199678
NAT60_RS08275	2376.34	1.36712	0.365417	3.74127	0.000183094	0.000477815
rpsC	18300.7	1.36683	0.360796	3.78837	0.000151636	0.000511972
NAT60_RS01355,1	1198.82	1.36619	0.147004	9.29353	1.49261e-20	1.37133e-19
NAT60_RS00250,1	47.4819	0.863726	0.374969	2.30346	0.0212529	0.0518453
NAT60_RS00250,2	47.4819	-0.276093	0.340436	-0.810999	0.417366	0.49818
NAT60_RS00250,3	47.4819	-0.35644	0.327746	-1.08755	0.276795	0.355959
NAT60_RS00250,4	47.4819	-0.632533	0.30792	-2.05421	0.0399555	0.0751525
ileS	15244.7	1.36487	0.331591	4.11612	3.85296e-05	0.000166584
rplB	27634.4	1.36449	0.306197	4.45626	8.34036e-06	3.67811e-05
NAT60_RS00255,1	190.436	0.475047	0.375114	1.26641	0.205367	0.322214
NAT60_RS00255,2	190.436	0.198618	0.361611	0.549258	0.582828	0.661392
NAT60_RS04770	629.282	1.36278	0.144462	9.43348	3.96692e-21	1.1486e-19
NAT60_RS04040	178.507	1.36231	0.270356	5.03894	4.68122e-07	4.3852e-06
treC	5662.19	1.35971	0.311314	4.36764	1.25599e-05	5.19523e-05
NAT60_RS08885,1	400.214	1.35859	0.322726	4.20972	2.55683e-05	9.95131e-05
NAT60_RS00260,2	67.0954	-0.669323	0.448416	-1.49264	0.135532	0.184869
NAT60_RS02565,1	525.111	1.35825	0.558684	2.43116	0.0150508	0.0390788
secG	986.148	1.35801	0.36164	3.75514	0.000173245	0.000455392
NAT60_RS08010,1	1521.79	1.35613	0.186966	7.25334	4.06619e-13	5.43391e-12
NAT60_RS08275,1	2376.34	1.3561	0.36416	3.72391	0.000196159	0.000647428
rpsF,1	7008.8	1.35525	0.413831	3.2749	0.001057	0.00282508
htpX	19117.9	1.35506	0.208514	6.49867	8.10334e-11	4.92324e-10
NAT60_RS05530	192.305	1.35474	0.201873	6.71085	1.93493e-11	1.24083e-10
NAT60_RS02205	48.2717	1.35458	0.323749	4.18404	2.86374e-05	0.000166848
NAT60_RS01925,1	54.9207	1.354	0.232373	5.82683	5.64898e-09	2.95759e-08
thiW,1	109.311	1.35355	0.341863	3.95934	7.51559e-05	0.000179081
NAT60_RS00270,2	345.208	-0.197874	0.298532	-0.662823	0.507444	0.587713
macP	1215.78	1.35077	0.128717	10.4941	9.19778e-26	1.24659e-24
NAT60_RS01945,1	28.6707	1.3505	0.387957	3.48105	0.000499446	0.00105931
NAT60_RS00280,1	437.495	0.48288	0.288368	1.67453	0.0940268	0.148133
NAT60_RS00280,2	437.495	0.283503	0.259187	1.09382	0.274034	0.370354
NAT60_RS00280,3	437.495	-0.199377	0.288187	-0.691831	0.489044	0.620658
NAT60_RS06995	111.933	1.34855	0.389847	3.45917	0.00054184	0.00114289
NAT60_RS05690,1	322.08	1.34298	0.357181	3.75995	0.000169946	0.00038163
parE	5679.88	1.34281	0.1777	7.55659	4.13789e-14	3.57806e-13
purH	280.584	1.34196	0.206116	6.51072	7.4793e-11	3.4524e-10
NAT60_RS00290,3	4135.29	-0.164587	0.288776	-0.569945	0.568715	0.684823
NAT60_RS00290,4	4135.29	-0.229593	0.289278	-0.793676	0.427384	0.512057
NAT60_RS03080	1716.18	1.34192	0.202097	6.63999	3.13707e-11	1.97853e-10
NAT60_RS01380,1	120.066	1.34164	0.24595	5.45492	4.89958e-08	2.28927e-07
NAT60_RS02105,1	12530.9	1.34066	0.287407	4.66469	3.09087e-06	1.47666e-05
NAT60_RS00300,2	24.1762	1.20302	0.574542	2.09387	0.0362714	0.062785
NAT60_RS00300,3	24.1762	0.814311	0.497205	1.63778	0.101469	0.146234
rpsJ,1	13629.7	1.34026	0.411133	3.25992	0.00111443	0.00248795
nth	3917.91	1.33789	0.136367	9.811	1.00967e-22	1.73826e-21
NAT60_RS07795	14.6279	1.33697	0.47931	2.78936	0.00528128	0.0118206
coaA	604.177	1.33645	0.120516	11.0895	1.41122e-28	3.41373e-27
NAT60_RS00325,2	4607.89	0.282415	0.137479	2.05424	0.039952	0.0751525
NAT60_RS00325,3	4607.89	-0.302362	0.153696	-1.96728	0.0491511	0.08189
NAT60_RS10100	2534.84	1.33622	0.111606	11.9726	4.94307e-33	1.4994e-31
NAT60_RS01390,1	226.749	1.33609	0.216023	6.18493	6.21306e-10	3.52319e-09
NAT60_RS07300,1	20.7798	1.33425	0.480425	2.77722	0.00548263	0.00966542
prmA	2691.87	1.33348	0.338933	3.93437	8.34167e-05	0.000197533
NAT60_RS01015,1	796.363	1.33222	0.265619	5.01552	5.28892e-07	2.00538e-06
NAT60_RS00335,3	1387.14	-0.0190006	0.136429	-0.139271	0.889236	0.914411
NAT60_RS04995	205.829	1.33187	0.18076	7.36818	1.72975e-13	2.43055e-12
purE,1	90.1471	1.33169	0.468298	2.84369	0.00445943	0.00798685
NAT60_RS10230	137.45	1.331	0.307129	4.33367	1.46642e-05	3.85995e-05
NAT60_RS00340,1	5141.53	0.298796	0.175015	1.70726	0.0877743	0.134404
NAT60_RS00340,2	5141.53	0.0662826	0.156819	0.422669	0.672537	0.754679
NAT60_RS00340,3	5141.53	-0.174511	0.191535	-0.911116	0.362234	0.434545
NAT60_RS00340,4	5141.53	-0.232514	0.175057	-1.32822	0.184106	0.245518
NAT60_RS10095	2668.83	1.32881	0.199491	6.66098	2.72009e-11	1.72694e-10
NAT60_RS09150	418.177	1.32787	0.188624	7.03978	1.92548e-12	1.35779e-11
NAT60_RS00345,1	239.036	0.580532	0.308572	1.88135	0.0599239	0.105836
NAT60_RS00345,2	239.036	0.555065	0.341653	1.62465	0.104238	0.155502
NAT60_RS00345,3	239.036	0.0254675	0.339803	0.074948	0.940256	0.95576
NAT60_RS08250	4264.81	1.32756	0.148495	8.94013	3.88721e-19	4.98554e-18
NAT60_RS06660,1	5233.07	1.32552	0.0910285	14.5617	4.9253e-48	7.84353e-46
arcC,1	1846.91	1.32489	0.235366	5.62907	1.81179e-08	8.94657e-08
NAT60_RS04770,1	629.282	1.32293	0.131424	10.0661	7.79915e-24	3.54861e-22
NAT60_RS00355,5	1750.27	0.183871	0.313471	0.586563	0.557497	0.636067
NAT60_RS00385,1	79586.5	0.370728	0.221192	1.67605	0.0937288	0.17477
NAT60_RS00385,2	79586.5	0.140136	0.197839	0.708331	0.47874	0.578244
NAT60_RS00385,3	79586.5	-0.230592	0.221191	-1.0425	0.297179	0.386596
NAT60_RS05930	5942.08	1.31481	0.195049	6.74091	1.57394e-11	1.71702e-10
NAT60_RS07665	169.852	1.31145	0.257773	5.08763	3.62564e-07	1.16252e-06
NAT60_RS00390	168.635	-0.0363816	0.190023	-0.191458	0.848166	0.888622
NAT60_RS00390,1	168.635	-0.285256	0.207759	-1.37301	0.169749	0.226846
NAT60_RS00390,2	168.635	-0.321637	0.19066	-1.68697	0.0916088	0.139605
NAT60_RS05260,1	123.36	1.30981	0.212428	6.1659	7.00827e-10	6.79838e-09
NAT60_RS06955	3848.65	1.30975	0.131044	9.99475	1.60693e-23	2.89702e-22
NAT60_RS07435	513.484	1.30897	0.231695	5.64951	1.60907e-08	5.91332e-08
NAT60_RS08250,1	4264.81	1.30848	0.132991	9.83891	7.65376e-23	3.2503e-21
NAT60_RS00395,1	305.089	0.465509	0.331257	1.40528	0.159938	0.225899
NAT60_RS00395,2	305.089	0.143789	0.344139	0.417823	0.676076	0.765846
NAT60_RS06145,1	86564.1	1.30687	0.133506	9.78885	1.25717e-22	5.0051e-21
NAT60_RS01260	801.223	1.30465	0.227377	5.73783	9.58987e-09	3.62179e-08
NAT60_RS07100	152.469	1.30435	0.195512	6.67145	2.53292e-11	1.62965e-10
NAT60_RS00400,1	336.411	0.271017	0.363051	0.746498	0.455366	0.541172
NAT60_RS00400,2	336.411	0.183398	0.375023	0.489032	0.624819	0.73074
parC,1	7686.04	1.30349	0.270343	4.82161	1.42405e-06	7.23764e-06
NAT60_RS08075,1	2281.59	1.30315	0.202122	6.44738	1.138e-10	1.25706e-09
NAT60_RS00265,1	263.645	1.30292	0.393443	3.31159	0.000927678	0.00187995
NAT60_RS01510	368.532	1.30084	0.198222	6.56257	5.28893e-11	3.30299e-10
NAT60_RS00405,1	270.243	0.203039	0.384775	0.527683	0.597719	0.708147
NAT60_RS00405,2	270.243	-0.10935	0.373718	-0.292599	0.769828	0.823708
rplQ	10209.7	1.30036	0.504797	2.57601	0.00999473	0.0207158
rpsR,1	5801.78	1.30018	0.36613	3.55113	0.000383579	0.00115436
NAT60_RS02775	976.856	1.30004	0.344807	3.77035	0.000163019	0.000367803
NAT60_RS08510,1	1866.5	1.29999	0.100594	12.9231	3.33534e-38	3.35465e-36
NAT60_RS00420,1	14708.4	0.00361515	0.175617	0.0205854	0.983576	0.991358
NAT60_RS00420,2	14708.4	-0.084173	0.157094	-0.535812	0.592088	0.683105
NAT60_RS00420,3	14708.4	-0.0877882	0.175591	-0.499959	0.617104	0.69739
NAT60_RS07500	20747.2	1.29955	0.2815	4.61654	3.90196e-06	1.10797e-05
NAT60_RS00270,1	345.208	1.2982	0.309883	4.18932	2.79797e-05	0.000164016
NAT60_RS04120	33926.5	1.29698	0.46374	2.79678	0.00516154	0.00913305
glgA	1325.2	1.29556	0.320674	4.04011	5.34263e-05	0.00012973
glnA,1	41028.1	1.29528	0.498885	2.59634	0.00942218	0.0196355
trpB	660.635	1.29404	0.34912	3.70659	0.000210072	0.000467342
NAT60_RS01430	2468.38	1.29341	0.226209	5.71774	1.07947e-08	5.13153e-08
ftsH	36954	1.29312	0.247622	5.22214	1.76867e-07	7.0123e-07
NAT60_RS00450,1	2409.23	0.132936	0.216809	0.61315	0.539777	0.621846
NAT60_RS00450,2	2409.23	-0.0339985	0.217863	-0.156054	0.87599	0.917773
rpsS	6130.06	1.29139	0.407118	3.17203	0.00151375	0.00384678
glnR,1	9187.09	1.28947	0.566574	2.27591	0.0228515	0.0414318
NAT60_RS00455	1870.61	0.373011	0.207227	1.80001	0.0718583	0.104031
NAT60_RS00455,1	1870.61	-0.225537	0.18883	-1.19439	0.232324	0.309388
NAT60_RS00455,2	1870.61	-0.267154	0.190192	-1.40466	0.160123	0.264016
NAT60_RS07100,1	152.469	1.2843	0.214263	5.99404	2.04692e-09	8.16633e-09
NAT60_RS07095	22.3732	1.28417	0.437671	2.93411	0.00334506	0.00751164
NAT60_RS07755	1773.43	1.28313	0.158606	8.09006	5.96374e-16	1.25238e-14
NAT60_RS00460	5029.99	0.123861	0.147674	0.838749	0.40161	0.494827
NAT60_RS00460,1	5029.99	0.0201946	0.147765	0.136667	0.891294	0.915244
NAT60_RS00460,2	5029.99	-0.0577809	0.132314	-0.436695	0.662332	0.746797
NAT60_RS00460,3	5029.99	-0.0779754	0.147674	-0.528026	0.597482	0.674815
NAT60_RS00460,4	5029.99	-0.181642	0.147765	-1.22926	0.218974	0.338285
NAT60_RS00460,5	5029.99	-0.201837	0.161663	-1.2485	0.211848	0.274098
trpA	404.182	1.28227	0.345114	3.7155	0.000202802	0.000563306
NAT60_RS07000	29.9899	1.28153	0.533605	2.40165	0.0163215	0.0266356
trpC	272.449	1.28147	0.366323	3.49821	0.000468394	0.000997883
NAT60_RS00470,4	3406.56	-0.115184	0.14123	-0.815579	0.414741	0.548112
NAT60_RS02980	42.2673	1.28092	0.338677	3.78211	0.000155502	0.000413301
NAT60_RS03675,1	496.193	1.28088	0.126061	10.1608	2.96619e-24	4.60845e-23
NAT60_RS00485,1	5976.41	0.263073	0.138794	1.89541	0.0580375	0.118747
NAT60_RS00485,2	5976.41	0.00373854	0.124128	0.0301183	0.975973	0.984213
NAT60_RS00485,3	5976.41	-0.156953	0.151984	-1.0327	0.301746	0.372745
NAT60_RS00485,4	5976.41	-0.259334	0.138739	-1.86923	0.0615909	0.103065
rpmB	4313.05	1.28002	0.378976	3.37757	0.000731301	0.00169396
NAT60_RS00490	1983.02	0.301689	0.164515	1.83381	0.0666824	0.13274
NAT60_RS00490,1	1983.02	0.202661	0.164196	1.23426	0.217106	0.283084
NAT60_RS00490,2	1983.02	0.0990276	0.179854	0.5506	0.581908	0.645776
NAT60_RS00490,3	1983.02	-0.00751294	0.147064	-0.0510863	0.959257	0.971972
NAT60_RS00490,4	1983.02	-0.210174	0.164043	-1.28122	0.200118	0.273356
NAT60_RS00490,5	1983.02	-0.309202	0.164361	-1.88123	0.0599407	0.100745
NAT60_RS00890	101.056	1.2785	0.364679	3.50583	0.000455182	0.000970817
NAT60_RS00495,1	4142.06	0.267212	0.14374	1.85899	0.0630282	0.0930092
NAT60_RS00495,2	4142.06	0.209914	0.131115	1.60099	0.109379	0.155871
NAT60_RS00495,3	4142.06	-0.118943	0.117339	-1.01367	0.31074	0.408127
NAT60_RS06750	18.9349	1.27634	0.491053	2.59918	0.00934466	0.0194952
NAT60_RS02780	2058.43	1.27561	0.253399	5.03402	4.80308e-07	1.51714e-06
NAT60_RS02460,1	374.595	1.27467	0.350887	3.63271	0.000280461	0.00122645
NAT60_RS00500,1	524.735	0.320181	0.198338	1.61432	0.106458	0.152504
NAT60_RS00500,2	524.735	0.154936	0.217743	0.711554	0.476741	0.548134
NAT60_RS00500,3	524.735	0.121273	0.178007	0.681281	0.495694	0.592785
NAT60_RS00500,4	524.735	-0.198908	0.19817	-1.00373	0.315511	0.396151
NAT60_RS00500,5	524.735	-0.353844	0.1994	-1.77454	0.0759738	0.123248
rocS	3071.23	1.2741	0.15547	8.1951	2.5038e-16	1.73992e-15
NAT60_RS04035,1	200.3	1.27298	0.262232	4.85442	1.2074e-06	3.67412e-06
NAT60_RS07150	19.1847	1.27243	0.404783	3.14349	0.00166945	0.00418128
NAT60_RS00515,3	123.228	-0.405331	0.311331	-1.30193	0.19294	0.264497
NAT60_RS09420	2334.67	1.27142	0.18295	6.94957	3.66395e-12	2.51863e-11
trpA,1	404.182	1.2714	0.378088	3.3627	0.000771828	0.0015894
rpsO	14641.8	1.27026	0.314136	4.04365	5.26244e-05	0.000148546
NAT60_RS09045	7021.15	1.27017	0.223826	5.67482	1.38832e-08	5.14164e-08
NAT60_RS01720	6237.9	1.26964	0.131563	9.65048	4.89264e-22	8.0602e-21
NAT60_RS07390,1	780.453	1.26857	0.180032	7.04639	1.8362e-12	5.01283e-11
NAT60_RS06635	8531.81	1.26573	0.174577	7.25031	4.1583e-13	5.51842e-12
NAT60_RS00525,3	18133.8	-0.0755287	0.109067	-0.692499	0.488624	0.572157
NAT60_RS00525,4	18133.8	-0.218882	0.10901	-2.00792	0.0446522	0.0953412
treC,1	5662.19	1.26185	0.278564	4.52982	5.90345e-06	2.96881e-05
NAT60_RS09590,1	14706.7	1.26149	0.156493	8.06099	7.56798e-16	5.07453e-15
NAT60_RS09285,1	318.243	1.26134	0.157544	8.00628	1.18228e-15	2.40356e-14
NAT60_RS00530,3	14903.9	0.102482	0.0934134	1.09708	0.272607	0.351696
NAT60_RS00530,4	14903.9	-0.0758995	0.0933518	-0.813049	0.41619	0.549647
NAT60_RS00535	17133.3	0.246224	0.115687	2.12837	0.0333066	0.0554917
recU,1	7377.95	1.25549	0.214209	5.86107	4.59894e-09	2.31278e-08
NAT60_RS00535,2	17133.3	0.123562	0.115707	1.0679	0.285568	0.37327
NAT60_RS00535,3	17133.3	0.12173	0.115699	1.05212	0.292745	0.427101
NAT60_RS00535,4	17133.3	-0.000932405	0.115694	-0.00805922	0.99357	0.998796
NAT60_RS00535,5	17133.3	-0.124495	0.126697	-0.982622	0.325793	0.396555
NAT60_RS05200,1	149.742	1.25473	0.216766	5.78842	7.10505e-09	6.00786e-08
NAT60_RS00540,1	8058.63	0.201427	0.10382	1.94015	0.0523609	0.0822813
NAT60_RS00540,2	8058.63	0.138822	0.0929826	1.49299	0.13544	0.208899
NAT60_RS00540,3	8058.63	0.0947177	0.113721	0.832892	0.404905	0.478821
NAT60_RS00540,4	8058.63	-0.0626047	0.103804	-0.603106	0.546438	0.627928
NAT60_RS00540,5	8058.63	-0.157322	0.103922	-1.51385	0.130063	0.19418
NAT60_RS00545	138.003	0.379374	0.277893	1.36518	0.172197	0.244298
NAT60_RS00545,1	138.003	0.332004	0.252242	1.31621	0.188103	0.275458
NAT60_RS00545,2	138.003	0.226182	0.277484	0.815115	0.415006	0.499104
NAT60_RS00545,3	138.003	0.105822	0.276469	0.382764	0.701895	0.764491
NAT60_RS00545,4	138.003	-0.0473699	0.276879	-0.171085	0.864157	0.907864
NAT60_RS00545,5	138.003	-0.153192	0.300056	-0.510545	0.60967	0.66974
NAT60_RS03220	1698.98	1.25467	0.168292	7.45528	8.96747e-14	6.64218e-13
dinB,1	2048.42	1.25373	0.192466	6.51407	7.31429e-11	3.38441e-10
greA	4450.5	1.2536	0.287515	4.36013	1.29983e-05	4.0208e-05
NAT60_RS00550,4	108899	-0.634602	0.324695	-1.95445	0.0506475	0.0797917
NAT60_RS00550,5	108899	-0.717915	0.324724	-2.21085	0.0270462	0.0501799
NAT60_RS01345	392.068	1.25341	0.258075	4.85678	1.19307e-06	4.6625e-06
purD,1	270.558	1.25338	0.396502	3.1611	0.00157175	0.00307119
NAT60_RS06645	1609.2	1.25321	0.127301	9.84448	7.24113e-23	1.28128e-21
NAT60_RS00555,4	291.205	0.192865	0.214974	0.897156	0.369636	0.463804
rpmG	3469.95	1.25251	0.296525	4.22397	2.40037e-05	7.18982e-05
NAT60_RS01020	3377.93	1.25167	0.172323	7.26353	3.77111e-13	5.07507e-12
trmB	1378.11	1.25125	0.303892	4.1174	3.83177e-05	0.000111284
pbp3	4061.25	1.25101	0.193424	6.46771	9.94971e-11	5.94184e-10
purR	8680.68	1.24944	0.1004	12.4446	1.49613e-35	3.97099e-34
NAT60_RS00560,4	157.598	0.258591	0.26737	0.967163	0.333462	0.425682
NAT60_RS00205	710.061	1.24938	0.380188	3.28621	0.00101545	0.0022803
rsmH	3447.94	1.24781	0.121485	10.2713	9.48692e-25	1.83126e-23
sodA	25987	1.24763	0.167715	7.43901	1.01444e-13	8.3922e-13
ptsP	46270.3	1.24609	0.133817	9.31187	1.25605e-20	1.89001e-19
NAT60_RS00565,4	1464.59	-0.132866	0.180879	-0.734554	0.462611	0.554611
NAT60_RS09650	448.826	1.24559	0.43746	2.84733	0.00440872	0.00790344
rfbD	6373.12	1.24366	0.236248	5.26422	1.40784e-07	4.71995e-07
NAT60_RS00695	1391.37	1.24326	0.169787	7.3225	2.43401e-13	1.35492e-12
NAT60_RS00575,2	5.37725	0.215989	0.925123	0.23347	0.815396	0.872954
NAT60_RS00575,3	5.37725	-0.380667	0.795459	-0.478551	0.632258	0.720051
NAT60_RS00575,4	5.37725	-0.596656	0.877134	-0.680233	0.496357	0.585783
NAT60_RS01955,1	750.272	1.24321	0.370764	3.35311	0.000799084	0.00203607
NAT60_RS00580	55.1514	0.414529	0.300633	1.37886	0.167939	0.274301
NAT60_RS00580,1	55.1514	0.32712	0.319924	1.02249	0.306548	0.377214
NAT60_RS00580,2	55.1514	0.224348	0.268751	0.834777	0.403843	0.506394
NAT60_RS00580,3	55.1514	0.136938	0.29017	0.471924	0.636981	0.709365
NAT60_RS00580,4	55.1514	0.0874095	0.289713	0.301711	0.762872	0.815352
NAT60_RS00580,5	55.1514	-0.190182	0.301073	-0.631679	0.527597	0.61403
NAT60_RS00585	35.4123	0.814258	0.479784	1.69713	0.0896715	0.127123
NAT60_RS00585,1	35.4123	0.686726	0.450381	1.52477	0.127317	0.222601
NAT60_RS00585,2	35.4123	0.62717	0.434425	1.44368	0.148829	0.212884
NAT60_RS00585,3	35.4123	0.499638	0.401715	1.24376	0.213587	0.30491
NAT60_RS00585,4	35.4123	-0.127531	0.428969	-0.297297	0.76624	0.817579
NAT60_RS00585,5	35.4123	-0.187088	0.45558	-0.410659	0.681323	0.756102
ssrA	128017	1.24069	0.273505	4.53625	5.72622e-06	1.88669e-05
purK,1	255.818	1.239	0.2175	5.69652	1.22275e-08	4.57274e-08
treP	6142.96	1.23881	0.32462	3.81619	0.00013553	0.000464986
NAT60_RS00590,3	382.775	0.0997468	0.179787	0.554804	0.579028	0.658923
NAT60_RS00590,4	382.775	-0.119499	0.173788	-0.687613	0.491697	0.621861
groL	29480.3	1.23761	0.189535	6.52974	6.58819e-11	3.05583e-10
NAT60_RS01230	1184.87	1.23657	0.129704	9.53379	1.5164e-21	2.39491e-20
NAT60_RS09875	5473.79	1.23636	0.157951	7.82753	4.9754e-15	4.66078e-14
NAT60_RS00600,2	834.52	0.0453553	0.180933	0.250675	0.802066	0.858682
NAT60_RS00600,3	834.52	0.0420174	0.20143	0.208596	0.834764	0.879942
NAT60_RS00600,4	834.52	0.00333782	0.201687	0.0165495	0.986796	0.992509
purH,1	280.584	1.2362	0.192337	6.42725	1.2993e-10	2.58642e-09
NAT60_RS09905	12.8229	1.23457	0.499798	2.47014	0.013506	0.0274282
NAT60_RS00605,2	221.462	0.300674	0.160472	1.87368	0.0609742	0.123565
NAT60_RS00605,3	221.462	-0.0715277	0.142059	-0.503508	0.614607	0.703724
NAT60_RS01520	865.442	1.23421	0.189272	6.52081	6.99274e-11	4.28305e-10
NAT60_RS09055	5529.06	1.23367	0.391339	3.15243	0.00161916	0.00315414
NAT60_RS05165	3962.08	1.23311	0.355049	3.47307	0.000514543	0.00123684
NAT60_RS00610,2	3752.31	0.459206	0.230666	1.99078	0.0465053	0.0986917
NAT60_RS00610,3	3752.31	-0.35488	0.206069	-1.72214	0.085044	0.141814
rplK,1	17003.9	1.23162	0.338	3.64384	0.000268606	0.000852666
NAT60_RS03825	4243.49	1.23004	0.111482	11.0335	2.63509e-28	4.45633e-27
NAT60_RS04570	82.7473	1.22966	0.241935	5.0826	3.72297e-07	1.19008e-06
adcA	4102.83	1.22854	0.182793	6.72096	1.80527e-11	1.17743e-10
NAT60_RS00615,2	1621.42	0.538527	0.276525	1.94748	0.0514772	0.107394
NAT60_RS00615,3	1621.42	-0.527949	0.24661	-2.14083	0.032288	0.062642
trpB,1	660.635	1.22849	0.318537	3.85666	0.000114949	0.000332326
rpsQ	7329.49	1.22739	0.413686	2.96695	0.0030077	0.00713117
rfbB	14799.6	1.22707	0.265342	4.62449	3.75513e-06	1.07105e-05
NAT60_RS00625,2	187.211	0.109484	0.366128	0.299033	0.764915	0.820288
NAT60_RS00625,3	187.211	-0.74217	0.333085	-2.22817	0.0258693	0.0514424
NAT60_RS09130	990.913	1.22677	0.100841	12.1654	4.74827e-34	3.78081e-32
NAT60_RS02410,1	136.59	1.22464	0.314702	3.89142	9.9658e-05	0.000293446
eno	131036	1.22388	0.205568	5.95364	2.62238e-09	1.36549e-08
NAT60_RS00635,2	2117.93	0.0587629	0.0911842	0.644442	0.519289	0.606207
NAT60_RS00635,3	2117.93	0.00655393	0.0822968	0.0796377	0.936525	0.956551
NAT60_RS00635,4	2117.93	-0.052209	0.0914618	-0.570829	0.568116	0.684533
hflX	3798.33	1.22331	0.19829	6.16928	6.86036e-10	2.86526e-09
NAT60_RS07105	70.5846	1.22262	0.214928	5.6885	1.2816e-08	6.50827e-08
NAT60_RS00640,2	4778.25	0.105309	0.0973013	1.08229	0.279122	0.376308
NAT60_RS00640,3	4778.25	0.0944547	0.108615	0.869629	0.384503	0.519651
NAT60_RS00640,4	4778.25	0.010854	0.108565	0.0999765	0.920363	0.945599
NAT60_RS09320	5817.41	1.22244	0.154442	7.9152	2.46854e-15	1.59911e-14
NAT60_RS00645	9201.85	0.0120204	0.224568	0.0535269	0.957312	0.969488
NAT60_RS00645,1	9201.85	-0.129899	0.22456	-0.578461	0.562953	0.642956
NAT60_RS00645,2	9201.85	-0.141919	0.245971	-0.576976	0.563956	0.629142
NAT60_RS00645,3	9201.85	-0.333576	0.22465	-1.48487	0.13758	0.190656
NAT60_RS10270	7755.74	1.22178	0.197407	6.18916	6.04842e-10	3.32142e-09
NAT60_RS00645,5	9201.85	-0.475495	0.224659	-2.11652	0.0343005	0.0773888
NAT60_RS05900	550.184	1.22164	0.130303	9.37538	6.89253e-21	6.6189e-20
NAT60_RS03185	3114.09	1.22078	0.197453	6.18263	6.30437e-10	2.64784e-09
NAT60_RS10265,1	517.9	1.22073	0.415726	2.93638	0.00332069	0.00874083
NAT60_RS00665,3	3750.08	0.037567	0.086915	0.432227	0.665577	0.748807
rfbA	10391.1	1.22044	0.253871	4.80731	1.52973e-06	4.5964e-06
NAT60_RS06240	31.5269	1.2203	0.421241	2.89691	0.00376852	0.00869764
NAT60_RS10310	815.174	1.21981	0.17339	7.0351	1.99118e-12	1.0425e-11
NAT60_RS08080,1	9496.96	1.21941	0.108559	11.2327	2.81885e-29	1.99512e-27
NAT60_RS00670,3	4733.97	0.183548	0.119002	1.5424	0.122976	0.17359
NAT60_RS03390,1	5274.19	1.21728	0.168388	7.22902	4.86501e-13	6.32452e-12
NAT60_RS00705	3008.19	1.21599	0.120644	10.0792	6.83029e-24	8.10726e-23
raiA,1	7208.45	1.21576	0.385381	3.1547	0.00160664	0.00313295
NAT60_RS09510	1878.46	1.21549	0.243077	5.00042	5.72043e-07	2.15616e-06
NAT60_RS00425	2342.06	1.21467	0.110176	11.0248	2.90053e-28	6.6782e-27
rpsK	9217.25	1.2143	0.335528	3.61907	0.000295663	0.000923393
NAT60_RS00680,1	2027.69	-0.0750985	0.17748	-0.423137	0.672195	0.761901
NAT60_RS00680,2	2027.69	-0.341936	0.177084	-1.93092	0.0534924	0.0912658
NAT60_RS05135	100.635	1.21393	0.406928	2.98314	0.00285305	0.00531401
NAT60_RS07825	2414.87	1.21371	0.21407	5.66969	1.43055e-08	5.28776e-08
NAT60_RS02970	93.932	1.20986	0.264314	4.57735	4.709e-06	1.57324e-05
NAT60_RS07735	24.1122	1.20633	0.399514	3.01949	0.00253204	0.00607119
NAT60_RS00695,2	1391.37	-0.0871189	0.157242	-0.554043	0.57955	0.6935
NAT60_RS00695,3	1391.37	-0.231277	0.156457	-1.47821	0.13935	0.206273
NAT60_RS00210	874.795	1.20421	0.343819	3.50244	0.000461022	0.00111521
NAT60_RS00220	10267.6	1.20381	0.304406	3.95463	7.66527e-05	0.000303278
NAT60_RS08910	3903.44	1.20372	0.315222	3.81866	0.000134178	0.000307451
NAT60_RS07070	18.0683	1.20305	0.49879	2.41193	0.0158685	0.029965
NAT60_RS00705,2	3008.19	-0.0502103	0.111551	-0.450109	0.652631	0.749957
rnz	2963.14	1.20303	0.15536	7.74347	9.67407e-15	6.00232e-14
NAT60_RS04705	75196.8	1.20293	0.186363	6.45477	1.08381e-10	6.43218e-10
NAT60_RS01525	691.799	1.20228	0.177053	6.79052	1.11731e-11	7.33742e-11
clpP	9496.59	1.20199	0.237734	5.05604	4.28057e-07	1.63603e-06
rplC,1	20409.2	1.2008	0.384086	3.12637	0.00176978	0.00386078
NAT60_RS00710,3	1161.56	-0.0366705	0.0866564	-0.423171	0.67217	0.754679
NAT60_RS01345,1	392.068	1.20058	0.282588	4.24853	2.15176e-05	5.5418e-05
NAT60_RS00755	156.818	1.19995	0.458775	2.61555	0.00890842	0.0152074
NAT60_RS01170	1238.29	1.19992	0.189939	6.31742	2.65959e-10	1.16839e-09
NAT60_RS00715,1	459.477	0.310609	0.207638	1.49592	0.134675	0.232488
NAT60_RS00715,2	459.477	-0.0165656	0.185395	-0.0893529	0.928801	0.95171
NAT60_RS00715,3	459.477	-0.327175	0.207121	-1.57963	0.114191	0.174855
NAT60_RS00715,4	459.477	-0.447339	0.228156	-1.96067	0.0499175	0.0748763
NAT60_RS03600,1	7528.93	1.19981	0.183759	6.52924	6.61052e-11	4.08825e-10
birA	407.247	1.19662	0.26433	4.52698	5.98319e-06	1.66432e-05
NAT60_RS00720,2	3109.71	0.157399	0.178217	0.883187	0.377135	0.481112
NAT60_RS00720,3	3109.71	0.0797757	0.218564	0.364999	0.715112	0.76175
NAT60_RS00210,1	874.795	1.1966	0.3079	3.88633	0.000101772	0.000387422
rplM,1	14843.2	1.1944	0.301081	3.96706	7.27655e-05	0.000260891
NAT60_RS09415	3476.86	1.19379	0.14578	8.18899	2.63426e-16	2.63564e-15
NAT60_RS00790	518.524	1.19343	0.197773	6.03435	1.59601e-09	6.46183e-09
rpsB,1	29038.5	1.19139	0.300526	3.96433	7.36013e-05	0.000263393
NAT60_RS00725,4	994.316	-0.204344	0.0993626	-2.05655	0.0397296	0.0681538
argF	6857.77	1.19099	0.353789	3.36638	0.000761628	0.00157178
atpB	27119.8	1.18804	0.187426	6.33872	2.31675e-10	1.32554e-09
NAT60_RS08015	5282.27	1.18734	0.147119	8.07055	6.99815e-16	1.33735e-14
NAT60_RS00730,3	65.1729	-0.226547	0.349017	-0.6491	0.516274	0.598301
NAT60_RS00730,4	65.1729	-0.646968	0.301652	-2.14475	0.0319729	0.072825
NAT60_RS00740	3082.24	0.403938	0.258807	1.56077	0.118578	0.168103
NAT60_RS00740,1	3082.24	0.20699	0.231564	0.893876	0.371388	0.475049
NAT60_RS00740,2	3082.24	0.178785	0.258741	0.690978	0.489579	0.581414
NAT60_RS00740,3	3082.24	0.0282053	0.258736	0.109012	0.913193	0.944836
NAT60_RS00740,4	3082.24	-0.196948	0.258812	-0.760969	0.446675	0.531505
NAT60_RS00740,5	3082.24	-0.375733	0.283383	-1.32588	0.184879	0.243994
NAT60_RS00745	99.8503	0.538751	0.478197	1.12663	0.259899	0.327833
NAT60_RS00745,1	99.8503	0.412507	0.440927	0.935545	0.349507	0.488237
NAT60_RS00745,2	99.8503	0.248512	0.435008	0.571282	0.567808	0.647423
NAT60_RS00745,3	99.8503	0.122268	0.393669	0.310585	0.756116	0.823825
NAT60_RS00745,4	99.8503	-0.126245	0.435434	-0.289928	0.771871	0.822669
NAT60_RS00745,5	99.8503	-0.290239	0.440506	-0.658877	0.509975	0.598114
NAT60_RS02535	14371.9	1.18606	0.0999449	11.8671	1.75384e-32	5.07817e-31
NAT60_RS00750,1	621.56	0.634083	0.350407	1.80956	0.0703635	0.11058
NAT60_RS00750,2	621.56	0.218584	0.352129	0.62075	0.534764	0.657193
NAT60_RS00750,3	621.56	-0.0158365	0.314945	-0.0502834	0.959897	0.972105
NAT60_RS00750,4	621.56	-0.234421	0.351854	-0.666245	0.505255	0.593814
NAT60_RS00750,5	621.56	-0.649919	0.350683	-1.85329	0.0638402	0.0976771
NAT60_RS03840	16944.6	1.18529	0.210266	5.63711	1.72931e-08	6.33087e-08
NAT60_RS00755,1	156.818	0.589408	0.415865	1.4173	0.156394	0.221713
NAT60_RS00755,2	156.818	0.309188	0.42473	0.727964	0.466636	0.601715
NAT60_RS00755,3	156.818	-0.301353	0.377975	-0.797282	0.425287	0.528736
NAT60_RS00755,4	156.818	-0.610541	0.422563	-1.44485	0.148499	0.216463
NAT60_RS00755,5	156.818	-0.890761	0.418067	-2.13066	0.0331169	0.0552238
hpt	5062.44	1.18377	0.264927	4.46829	7.88458e-06	2.53234e-05
NAT60_RS00765,2	4535.09	0.144948	0.0753682	1.92321	0.0544543	0.0978027
dprA	219.2	1.18182	0.204439	5.78078	7.43551e-09	5.61631e-08
NAT60_RS10055	89.3971	1.18147	0.215941	5.47126	4.46848e-08	2.10327e-07
trpD	297.133	1.18077	0.412857	2.85999	0.00423655	0.007604
NAT60_RS05165,1	3962.08	1.18038	0.31763	3.71622	0.000202225	0.000711697
NAT60_RS00775,2	744.851	0.157382	0.145916	1.07858	0.280773	0.35393
NAT60_RS00775,3	744.851	-0.0153566	0.131193	-0.117053	0.906818	0.932184
NAT60_RS00775,4	744.851	-0.172739	0.14545	-1.18762	0.234983	0.312443
gatA	7284.65	1.1802	0.142938	8.25677	1.49671e-16	1.54606e-15
NAT60_RS09690,1	644.238	1.17969	0.345354	3.41588	0.000635771	0.00149075
rplP	12055.3	1.17968	0.340309	3.4665	0.000527273	0.00150616
NAT60_RS00780,2	832.248	-0.00707684	0.172503	-0.0410244	0.967276	0.976474
NAT60_RS00780,3	832.248	-0.0562047	0.172066	-0.326646	0.743936	0.804107
NAT60_RS00780,4	832.248	-0.0632816	0.155022	-0.40821	0.68312	0.763416
efp	5755.05	1.17932	0.318677	3.70066	0.000215037	0.000550115
NAT60_RS06370,1	20.9629	1.17922	0.435698	2.7065	0.00679972	0.0162225
NAT60_RS04090	253.509	1.17913	0.445565	2.64636	0.00813627	0.0139448
NAT60_RS00790,2	518.524	0.365602	0.177503	2.0597	0.0394276	0.0676964
NAT60_RS00790,3	518.524	0.0410674	0.161339	0.254541	0.799078	0.857054
NAT60_RS00790,4	518.524	-0.324535	0.177929	-1.82396	0.0681584	0.103703
NAT60_RS08640,1	77.3582	1.17678	0.500836	2.34963	0.0187919	0.0470659
NAT60_RS02230	199.906	1.17457	0.344447	3.41002	0.000649574	0.00135075
glgD	817.531	1.17443	0.271679	4.32284	1.54031e-05	4.0433e-05
NAT60_RS00810,3	2609.72	0.200524	0.329135	0.609247	0.542361	0.663541
NAT60_RS00810,4	2609.72	0.186147	0.329071	0.565676	0.571614	0.648667
NAT60_RS00810,5	2609.72	0.0143768	0.360445	0.0398862	0.968184	0.974815
NAT60_RS08730	6394.51	1.17287	0.208152	5.63469	1.75372e-08	8.05617e-08
NAT60_RS09135	2149.38	1.17097	0.1411	8.29888	1.051e-16	1.11581e-15
NAT60_RS00815,3	1641.49	0.0328284	0.211309	0.155357	0.87654	0.898159
NAT60_RS00815,4	1641.49	-0.388115	0.193514	-2.00562	0.0448967	0.0957562
ilvA	586.176	1.17012	0.203101	5.76127	8.34847e-09	6.2453e-08
cbpE	5733.26	1.17004	0.158937	7.36161	1.81699e-13	1.0365e-12
rpsI,1	12294.2	1.16967	0.229236	5.10245	3.35288e-07	1.93576e-06
pbp1a	36917.4	1.16933	0.166617	7.01809	2.24919e-12	2.7377e-11
NAT60_RS09005	111.721	1.16862	0.295233	3.95829	7.54874e-05	0.000209371
NAT60_RS00820,4	751.029	-0.0491734	0.28907	-0.170109	0.864924	0.908171
[truncated: 5,696 more rows]

## Sheet: downregulated_all
gene	baseMean	log2FoldChange	lfcSE	stat	pvalue	padj
accB	5429.53	0.285507	0.516317	0.552969	0.580285	0.663807
accB,1	5429.53	-0.636944	0.516385	-1.23347	0.217402	0.29278
accB,2	5429.53	-0.922451	0.565629	-1.63084	0.102924	0.144548
NAT60_RS03325	15732.3	-7.87284	0.587833	-13.393	6.64598e-41	2.22815e-39
NAT60_RS09185	2135.11	-7.85076	0.236057	-33.2578	1.57246e-242	3.00497e-239
NAT60_RS09210	1180.48	-7.71752	0.384413	-20.0761	1.19314e-89	3.25726e-87
accC	16540.1	0.0906605	0.559411	0.162064	0.871255	0.909322
accC,1	16540.1	-0.696829	0.559428	-1.24561	0.212908	0.28815
accC,2	16540.1	-0.787489	0.612814	-1.28504	0.198779	0.26054
accC,3	16540.1	-1.14984	0.559516	-2.05507	0.0398727	0.0650697
NAT60_RS09200	2065.26	-7.50171	0.296316	-25.3166	2.09546e-141	1.33481e-138
NAT60_RS09195	1279.5	-7.47643	0.377595	-19.8001	2.97042e-87	7.0956e-85
accD	10857.8	0.209587	0.580563	0.361007	0.718094	0.782371
accD,1	10857.8	-0.589489	0.580588	-1.01533	0.309948	0.390054
accD,2	10857.8	-0.799076	0.635986	-1.25644	0.208958	0.271092
accD,3	10857.8	-1.16182	0.580711	-2.00068	0.045427	0.0724633
NAT60_RS09190	4093.97	-7.45367	0.268239	-27.7874	6.15147e-170	5.87773e-167
NAT60_RS09215	4081.77	-7.4517	0.352651	-21.1305	4.16962e-99	1.59363e-96
acpS	651.728	0.201972	0.186372	1.08371	0.278494	0.366026
acpS,1	651.728	0.187461	0.185949	1.00813	0.31339	0.393746
acpS,2	651.728	-0.014511	0.202984	-0.0714884	0.943009	0.955003
acpS,3	651.728	-0.2554	0.168869	-1.51241	0.130429	0.202313
NAT60_RS03320	19507.2	-7.39417	0.654209	-11.3025	1.27606e-29	2.34475e-28
NAT60_RS09020	9862.27	-7.34718	0.420291	-17.4812	1.99325e-68	2.38069e-66
NAT60_RS09205	2517.27	-7.11792	0.369034	-19.288	6.77628e-83	9.96113e-81
NAT60_RS10260	32744	-7.08483	2.03488	-3.48169	0.000498259	0.00144269
pyrF	9363.29	-6.96508	0.766244	-9.08991	9.91247e-20	8.64251e-19
adcA,3	4102.83	0.403832	0.183166	2.20473	0.0274727	0.0506761
adcA,4	4102.83	0.322503	0.182937	1.76292	0.0779144	0.149944
pyrE	7690.65	-6.57731	0.746846	-8.80679	1.28783e-18	1.03405e-17
pyrR	15238.5	-6.48669	0.719859	-9.01106	2.04077e-19	1.74103e-18
adcAII,1	878.196	-0.010316	0.301795	-0.0341822	0.972732	0.980428
adcAII,2	878.196	-0.210858	0.30132	-0.699783	0.484063	0.568209
adcAII,3	878.196	-0.221174	0.27027	-0.818347	0.413159	0.516381
NAT60_RS04975	32761.3	-5.68124	0.708176	-8.02235	1.03738e-15	6.90746e-15
NAT60_RS05140	563.938	-5.51997	0.41353	-13.3484	1.20987e-40	3.79025e-39
NAT60_RS06815	1180.18	-5.49451	0.513749	-10.6949	1.07508e-26	1.58037e-25
NAT60_RS07600	85.5838	-5.48332	0.481987	-11.3765	5.47556e-30	1.0159e-28
NAT60_RS04970	46614	-5.31131	0.64718	-8.20686	2.27044e-16	1.58351e-15
adcR,3	445.52	-0.0710924	0.123529	-0.57551	0.564947	0.629879
adcR,4	445.52	-0.120866	0.115242	-1.0488	0.294271	0.368997
adcR,5	445.52	-0.191958	0.115962	-1.65535	0.0978532	0.1805
NAT60_RS07970	1077.73	-5.13379	0.472958	-10.8547	1.89507e-27	3.04326e-26
addA,1	7646.15	0.408471	0.197495	2.06826	0.0386155	0.0664812
addA,2	7646.15	0.402978	0.197535	2.04003	0.0413471	0.0724903
addA,3	7646.15	0.136591	0.19747	0.691707	0.489121	0.620658
addA,4	7646.15	0.131099	0.19743	0.664028	0.506673	0.587175
addA,5	7646.15	0.00549271	0.216239	0.0254011	0.979735	0.984371
NAT60_RS05020	32198.7	-5.02691	0.482273	-10.4234	1.93964e-25	2.57407e-24
adhE,1	8536.45	0.152238	0.29879	0.509513	0.610393	0.687366
adhE,2	8536.45	0.00243402	0.29925	0.00813374	0.99351	0.996704
NAT60_RS10430	6.4978	-5.02225	1.19681	-4.19637	2.71222e-05	6.87408e-05
NAT60_RS10255	1812.48	-4.96651	0.276634	-17.9534	4.5178e-72	4.54395e-70
NAT60_RS10120	1.83608	-4.82927	2.25306	-2.14343	0.0320787	0.0497585
NAT60_RS05145	253.186	-4.80028	0.413175	-11.618	3.33753e-31	6.71371e-30
adhP,1	6269.76	-0.338163	0.514045	-0.657847	0.510637	0.637379
adhP,2	6269.76	-0.583428	0.513487	-1.13621	0.255869	0.3335
carB	136979	-4.78873	0.582138	-8.22611	1.93386e-16	1.37383e-15
NAT60_RS06675	2.33147	-4.55272	1.54967	-2.93787	0.00330477	0.00871091
NAT60_RS09685	2902.73	-4.48251	0.239776	-18.6946	5.47517e-78	7.47361e-76
NAT60_RS09510	1878.46	-4.45075	0.260771	-17.0677	2.58259e-65	2.35016e-63
aguA,1	1487.65	0.124292	0.133294	0.932466	0.351096	0.431753
aguA,2	1487.65	-0.179563	0.145442	-1.2346	0.216979	0.28002
NAT60_RS02545	68.5023	-4.43863	0.376911	-11.7763	5.1701e-32	1.45295e-30
NAT60_RS09955	780.013	-4.43133	0.513562	-8.62861	6.21027e-18	1.46516e-16
NAT60_RS08890	249.93	-4.42784	0.558011	-7.93504	2.10424e-15	1.37243e-14
aguB	1273.18	0.238605	0.13989	1.70567	0.0880697	0.140134
aguB,1	1273.18	0.0589688	0.139853	0.421648	0.673282	0.742437
aguB,2	1273.18	-0.179637	0.152648	-1.1768	0.239275	0.304633
lytB	49772.4	-4.40514	0.465375	-9.46579	2.91351e-21	2.89985e-20
NAT60_RS10480	379.956	-4.39807	0.223225	-19.7024	2.05769e-86	3.93225e-84
NAT60_RS09960	1476.98	-4.34711	0.521216	-8.34033	7.40866e-17	1.62735e-15
NAT60_RS02340	15708.5	-4.34332	0.387865	-11.198	4.16891e-29	1.03465e-27
coiA	29.8565	-4.33696	0.556665	-7.79097	6.64945e-15	4.16626e-14
NAT60_RS10395	4929.49	-4.33229	0.26391	-16.4158	1.47374e-60	1.48227e-58
alaS,3	19677.3	0.362661	0.217283	1.66907	0.0951037	0.176621
alaS,4	19677.3	0.309644	0.23799	1.30108	0.193231	0.253615
alaS,5	19677.3	0.0530169	0.217249	0.244037	0.807202	0.853659
NAT60_RS10485	1034.44	-4.33158	0.32276	-13.4204	4.59058e-41	2.13966e-39
gtfA	1848.27	-4.3308	0.382251	-11.3297	9.3507e-30	5.58412e-28
alr,2	3475.63	-0.0692572	0.119681	-0.57868	0.562805	0.655007
alr,3	3475.63	-0.0703307	0.145409	-0.483676	0.628616	0.687234
NAT60_RS03745	12009.8	-4.24566	0.310733	-13.6634	1.68025e-42	6.05841e-41
NAT60_RS03085	2839.19	-4.21153	0.510548	-8.24903	1.59679e-16	3.35325e-15
NAT60_RS09515	1675.11	-4.21131	0.145549	-28.934	4.46388e-184	2.84349e-181
NAT60_RS09520	1628.8	-4.20818	0.186165	-22.6045	3.9096e-113	9.33905e-111
amaP,2	7962.82	0.425119	0.223081	1.90567	0.0566935	0.0960473
amaP,3	7962.82	-0.187121	0.199853	-0.936293	0.349123	0.450488
pfkB	2909.41	-4.16618	0.339654	-12.2659	1.37991e-34	3.46974e-33
NAT60_RS03090	1700.98	-4.15674	0.533386	-7.79312	6.53749e-15	1.11546e-13
NAT60_RS09945	119.067	-4.1418	0.522143	-7.93231	2.15103e-15	4.03002e-14
NAT60_RS09365	1547.08	-4.10515	0.464223	-8.84305	9.31399e-19	7.60643e-18
arcC,2	1846.91	0.0834044	0.237546	0.351109	0.725507	0.800487
NAT60_RS09525	2000.11	-4.06183	0.131691	-30.8436	6.83082e-209	1.30537e-205
NAT60_RS02415	77.8587	-4.0501	0.331617	-12.2132	2.64308e-34	9.0195e-33
NAT60_RS09950	633.893	-4.04509	0.388531	-10.4113	2.20306e-25	1.00239e-23
NAT60_RS08885	400.214	-4.03516	0.37222	-10.8408	2.20556e-27	3.45478e-26
NAT60_RS00520	106.611	-4.03394	0.398008	-10.1353	3.8507e-24	4.68706e-23
argF,2	6857.77	-0.162595	0.323195	-0.503087	0.614903	0.723126
argF,3	6857.77	-0.352	0.323089	-1.08948	0.275942	0.363421
argF,4	6857.77	-0.514595	0.289072	-1.78016	0.0750493	0.127681
NAT60_RS02410	136.59	-3.99445	0.360324	-11.0857	1.47148e-28	3.47159e-27
argH	408.33	0.107177	0.149785	0.715542	0.474274	0.566461
argH,1	408.33	0.0630325	0.136126	0.463045	0.643332	0.729186
argH,2	408.33	0.0509001	0.149803	0.33978	0.734022	0.790263
argH,3	408.33	0.0121324	0.149224	0.0813037	0.9352	0.956216
argH,4	408.33	-0.0441447	0.150362	-0.293589	0.769072	0.836005
argH,5	408.33	-0.0950448	0.162315	-0.585558	0.558173	0.623418
NAT60_RS09625	1465.79	-3.95933	0.337045	-11.7472	7.30084e-32	1.6414e-30
argR,3	1130.5	0.0792715	0.207362	0.382286	0.702249	0.769936
argR,4	1130.5	-0.0336899	0.207219	-0.162581	0.870849	0.906916
argR,5	1130.5	-0.112961	0.226667	-0.498359	0.618231	0.67782
NAT60_RS03870	903.709	-3.92846	0.26092	-15.0562	3.14395e-51	2.31081e-49
argS,1	7006.09	-0.0991614	0.106028	-0.935242	0.349664	0.443402
argS,2	7006.09	-0.175786	0.106178	-1.65558	0.0978076	0.1805
hemH	1418.47	-3.81224	0.314896	-12.1063	9.77644e-34	2.33535e-32
aroA,1	4306.83	0.221062	0.119901	1.8437	0.0652265	0.11373
aroA,2	4306.83	0.173631	0.133849	1.29722	0.194556	0.270792
aroA,3	4306.83	0.047431	0.133835	0.354398	0.72304	0.79913
aroA,4	4306.83	-0.209668	0.133951	-1.56526	0.117523	0.172228
NAT60_RS03755	1999.18	-3.75929	0.261593	-14.3707	7.89927e-47	3.4308e-45
aroB	3371.89	0.30644	0.205754	1.48935	0.136394	0.202682
aroB,1	3371.89	0.146383	0.184274	0.794376	0.426976	0.529152
aroB,2	3371.89	0.103218	0.205798	0.501553	0.615982	0.688387
aroB,3	3371.89	0.0431645	0.20578	0.209761	0.833854	0.876029
aroB,4	3371.89	-0.160057	0.205771	-0.777839	0.436664	0.573121
aroB,5	3371.89	-0.263276	0.225234	-1.1689	0.242444	0.308463
aroC	5441.6	0.175674	0.195915	0.896683	0.369888	0.447661
[truncated: 7,567 more rows]
